# Supplementary material for: Dental Anxiety as a Potential Bottleneck in Oral–Systemic Health Pathways: A Conceptual Mapping Review of Review Articles
Source: Dent J (Basel). 2026 Apr 10;14(4):227. doi: 10.3390/dj14040227 (PMC13115444; doi:10.3390/dj14040227)
Supplement: Supplementary file 1 [file dentistry-14-00227-s001.zip]

Archive with 7 entries (7 files):
- .DS_Store
- File S1.pdf
- File S2.pdf
- File S3. GAMER_checklist_table.pdf
- Table S1.csv
- Table S2.pdf
- The full screening log.csv
