# Supplementary material for: Dental Anxiety as a Potential Bottleneck in Oral–Systemic Health Pathways: A Conceptual Mapping Review of Review Articles
Source: Dent J (Basel). 2026 Apr 10;14(4):227. doi: 10.3390/dj14040227 (PMC13115444; doi:10.3390/dj14040227)
Supplement: Supplementary file 1 [file dentistry-14-00227-s001.zip › Table S1.csv]

Table S1. Included review articles and domain coding with rationale (2005–2025)
First Author	Year	Title	Journal	DOI_or_URL	ReviewType_primary	Gene	Psychological	Physiological	SocialEnv	Avoidance	OralOutcomes	Shame	OHRQoL	SystemicOutcomes	QoL_General	Change reason	Evidence_note	Location
Seligman LD	2017	Dental anxiety: An understudied problem in youth.	Clinical psychology review	10.1016/j.cpr.2017.04.004	NR,	0	1	1	1	1	1	0	1	1	1		DA is framed through cognitive/constitutional and family/cultural etiology, and through avoidance leading to oral-health and QoL consequences; systemic outcomes are weakly framed as broader implications of poor dental health.	Abstract; Introduction; 4. Clinical significance; 5.2–5.5 Etiology and maintenance (The role of cognitive and constitutional factors; The role of family and cultural factors; The role of learning, cognition, and culture in the maintenance of dental anxiety); 6.2 Self-reports
Lin CS	2017	Association between Anxiety and Pain in Dental Treatment: A Systematic Review and Meta-analysis.	Journal of dental research	10.1177/0022034516678168	MA	0	1	0	1	1	1	0	0	0	1		The review frames DA psychologically as a trait-like disposition, partly shaped by prior dental experience, that predicts state anxiety and pain. Avoidance, oral health, and general quality of life appear mainly as background significance.	Abstract; Introduction; Table 1 (Definition of Key Concepts); Discussion
Klingberg G	2007	Dental fear/anxiety and dental behaviour management problems in children and adolescents: a review of prevalence and concomitant psychological factors.	International journal of paediatric dentistry	10.1111/j.1365-263X.2007.00872.x	SR	0	1	0	1	1	0	0	0	0	1		The review frames DFA/DBMP mainly through psychological factors—general anxiety, internalizing/externalizing problems, and temperament—with social-context antecedents (painful experiences, family, SES, culture) noted in background. Avoidance and functional impairment are definitional	Abstract; Introduction; Results (General fear and anxiety, Internalizing problems, Externalizing problems, Temperament); Discussion
Paiva ACF	2023	The relationship between temperament and dental fear and anxiety: a systematic review.	Evidence-based dentistry	10.1038/s41432-023-00852-0	MA	1	1	0	1	0	1	0	0	0	0		The review primarily frames DFA through psychological temperament traits, while also positioning inherited parental vulnerability and exogenous experiences as part of the background explanation of DFA; oral-health significance is noted as downstream context.	Key Points; Introduction; Discussion
de Oliveira TN	2022	Sense of coherence and dental fear/dental anxiety: A systematic review and meta-analysis.	Special care in dentistry : official publication of the American Association of Hospital Dentists, the Academy of Dentistry for the Handicapped, and the American Society for Geriatric Dentistry	10.1111/scd.12663	MA	0	1	1	1	1	1	0	0	0	1		The review frames DA mainly through psychological coping (SOC), with social/experiential antecedents and weak physiological framing. It also positions DA within an avoidance-to-poorer oral health and broader quality-of-life pathway.	Abstract; Introduction; Discussion (interpretation of associations; practical implications).
Shindova MP	2021	Dental fear and anxiety in children: a review of the environmental factors.	Folia medica	10.3897/folmed.63.e54763	NR	0	1	0	1	1	1	0	0	0	1		This review mainly frames DFA through social/environmental factors, with psychological factors acknowledged in the multifactorial background. Avoidance and oral deterioration are also framed via the vicious cycle; QoL_General is framed mainly in the abstract/background.	Abstract; Introduction; Dental visit (Previous dental experience and number of dental visits; Reason for dental visit; Frequency of dental attendance; Time since last dental visit); Factors of dental treatment; Parental presence/absence in dental office; Factors of dental environment; Oral health status; Conclusions
Townsend JA	2021	Adolescent Dental Fear and Anxiety: Background, Assessment, and Nonpharmacologic Behavior Guidance.	Dental clinics of North America	10.1016/j.cden.2021.07.002	NR	0	1	1	1	1	1	0	0	0	1		Review frames adolescent DA as multifactorial, emphasizing psychological, physiological, and social/environmental pathways, with avoidance and oral consequences in a vicious cycle; quality-of-life impact is framed mainly in background.	Introduction; Developmental Considerations for Behavior Guidance in Adolescence; Fear, Anxiety, and Phobia: Conceptual Issues; Dental Fear, Anxiety, and Phobia in the Adolescent Population; Behavior Guidance Techniques for Managing Dental Fear, Anxiety, and Phobia in Adolescence; Summary
Goh EZ	2020	Dental anxiety in adult patients treated by dental students: A systematic review.	Journal of dental education	10.1002/jdd.12173	SR	0	1	0	1	1	1	0	0	0	0		The review frames DA mainly through psychological and social-environmental risk factors, and positions it in a vicious cycle of dental neglect/avoidance and worsening oral health. No clear genetic, shame, QoL, or systemic framing.	Abstract; Introduction; Results (3.3 Risk factors for dental anxiety); Discussion
Lee DW	2018	The Influence of Parenting Style on Child Behavior and Dental Anxiety.	Pediatric dentistry	PMID = 30355427	SR	0	1	0	1	0	0	0	0	0	0		The review frames DA chiefly through social-environmental influences—parenting style, family context, prior dental experiences, and dentist factors. Child temperament/personality are also part of the background explanation, while downstream consequences are not developed.	Abstract; Introduction; Results (Study characteristics; Synthesis of results); Discussion; Conclusion
Xie L	2023	The effect of orthodontic pain on dental anxiety: a review.	The Journal of clinical pediatric dentistry	10.22514/jocpd.2023.051	NR	0	1	1	1	1	1 → 0	0	0	0	1	OralOutcomes was recoded to 0 because this domain was defined as oral disease or deterioration resulting from dental anxiety, not treatment-related outcomes during care.	The review frames DA through psychological, social/environmental, and pain-related physiological factors, and as affecting treatment-seeking motivation, treatment effectiveness, and general quality of life; oral and OHRQoL outcomes are not clearly framed.	Abstract; Introduction; Discussion (2.1 Prevalence and causes of dental anxiety, 2.2 Characteristics and influencing factors of orthodontic pain, 2.3 Evaluation methodology, 2.4 Treatment); Conclusion
Astramskaitė I	2016	Factors determining tooth extraction anxiety and fear in adult dental patients: a systematic review.	International journal of oral and maxillofacial surgery	10.1016/j.ijom.2016.06.019	SR	0	1	0	1	0	0	0	0	0	0		The review frames tooth-extraction anxiety mainly through psychological vulnerability and social/procedural context, especially anxiety sensitivity, prior negative experiences, social factors, and information/clinical setting. Physiological and QoL framing is weak or antecedent-only.	Abstract; Introduction; Results (Significant factors; Tables 2–5); Discussion
Porritt J	2012	Understanding children's dental anxiety and psychological approaches to its reduction.	International journal of paediatric dentistry	10.1111/j.1365-263X.2011.01208.x	NR	0	1	1	1	1	1	0	0	0	0		The review frames childhood DA mainly through psychological mechanisms and social-environmental learning/experience, using a Five Areas CBT model that also includes physical symptoms. Downstream framing emphasizes avoidance and poorer oral health	Abstract; Introduction; The nature of dental anxiety in children; Development of dental anxiety; Implications; Five areas CBT approach; Children’s life situation; Children’s altered thoughts; Children’s altered physical feelings/symptoms; Children’s altered behaviours; Children’s altered emotions; Conclusion
Aburas S	2023	Dentophobia and dental treatment: An umbrella review of the published literature.	Special care in dentistry : official publication of the American Association of Hospital Dentists, the Academy of Dentistry for the Handicapped, and the American Society for Geriatric Dentistry	10.1111/scd.12749	Umbrella	0	1	1	1	1	1	0	0	1	0		This umbrella review frames dentophobia through psychological and social-environmental causes, with a vicious-circle pathway to avoidance, poorer oral health, and some systemic consequences; physiological framing is weak, mainly via pain/stress reactions.	Abstract; Results and Discussion (3.3 Prevalence of dentophobia, 3.4 Causes of dentophobia, 3.5 Emotional and behavioral symptoms of dentophobia); Summary and Conclusion.
Klinberg G	2008	Dental anxiety and behaviour management problems in paediatric dentistry--a review of background factors and diagnostics.	European archives of paediatric dentistry : official journal of the European Academy of Paediatric Dentistry	10.1007/BF03262650	NR	0	1	0	1	1	0	0	0	0	0		The review frames DA/BMP mainly through psychological and social/developmental antecedents, especially temperament, emotional status, painful treatment experiences, family and culture. Avoidance appears in definitional framing; daily-life impairment is only weakly integrated.	Abstract; Introduction; Results and discussion (Psychological background - child development; Aetiological factors); Conclusion.
Beaton L	2014	Why are people afraid of the dentist? Observations and explanations.	Medical principles and practice : international journal of the Kuwait University, Health Science Centre	10.1159/000357223	NR	1	1	1	1	1	1	1	1	0	0 → 1	Changed because the review explicitly frames quality of life in the background as part of why dental anxiety matters, not only oral health-related quality of life.	The review frames DFA as a multifactorial condition shaped by genetic, psychological, physiological, and social/environmental antecedents, with downstream consequences including avoidance, poorer oral health, shame, OHRQoL, and broader quality-of-life impacts. Physiological framing is present but relatively less central, mainly via sensitivity/arousal-type endogenous vulnerability and vicious-cyc…	Abstract; Introduction; The Aetiology of DFA; Exogenous Sources of DFA; Endogenous Sources of DFA; Consequences of DFA for Dental Practice; Conclusions and Practice Implications; Fig. 1.
Stein Duker LI	2022	The Relationship between Dental Fear and Anxiety, General Anxiety/Fear, Sensory Over-Responsivity, and Oral Health Behaviors and Outcomes: A Conceptual Model.	International journal of environmental research and public health	10.3390/ijerph19042380	NR	0	1	1	1	1	1	0	1	0	0		The conceptual review frames DFA within psychological and physiological person factors (general anxiety/fear, SOR) and downstream oral consequences, especially avoidance, poor oral health, and OHRQoL. Social-environmental framing appears mainly via prior negative dental experiences.	Abstract; Introduction; Methods (Inclusion and Exclusion Criteria; Model Development); Results (Figure 2; 3.1.1–3.3.4); Discussion; Conclusion.
Amrollahi N	2024	Dental Fear and Caries in 6- to 12-Year-Old Children: a Systematic Review and Meta-analysis.	The Chinese journal of dental research	10.3290/j.cjdr.b5459595	MA	0	1	0	1	1	1	0	0	0	0		This review frames dental fear as a psychological problem linked to avoidance and delayed care, poorer oral outcomes, and a vicious cycle; social-environmental factors are discussed secondarily via parents, prior experiences, and dentist-child communication.	Abstract; Introduction; Discussion
Alharbi A	2021	Dental anxiety, child-oral health related quality of life and self- esteem in children and adolescents: a systematic review and meta-analysis.	Community dental health	10.1922/CDH_00295Alharbi08	MA	0	1	0	0	0	0	0	1	0	1		This review frames dental anxiety mainly through poorer child OHRQoL and secondarily lower self-esteem; general quality of life appears mainly in background framing. No clear framing of avoidance, physiological, gene, shame, or systemic domains.	Abstract; Introduction; Results; Discussion
Tarrosh MY	2022	A Systematic Review of Cross-Sectional Studies Conducted in the Kingdom of Saudi Arabia on Levels of Dental Anxiety Between Genders and Demographic Groups.	Medical science monitor : international medical journal of experimental and clinical research	10.12659/MSM.937470	SR	0	1	0	1	1	1	1	0	1	1		DA is framed through psychological and social-environmental factors, especially demographics, prior painful experiences, culture, and clinic factors. It is also positioned as leading to avoidance, poorer oral/systemic outcomes, and weakly framed embarrassment/daily-life impacts.	Abstract; Background/Introduction; Results (clinical findings/Table 1); Discussion; Conclusion
Strieder AP	2019	Is there a relationship of negative oral health beliefs with dental fear and anxiety regarding diverse dental patient groups? A systematic review and meta-analysis.	Clinical oral investigations	10.1007/s00784-018-2786-2	MA	0	1	0	1	1	1	0	0	0	1 → 0	QoL_General was changed to 0 because broader quality-of-life impact was only briefly mentioned and not clearly integrated into the review’s framing of dental anxiety.	The review frames DA mainly through psychological beliefs and social/experiential context, and positions DA as contributing to avoidance and poorer oral health. Psychosocial consequences are mentioned, but general quality-of-life framing is too weak to code.	Abstract (Clinical relevance); Introduction; Discussion
Kildahl AN	2024	A call for trauma-informed dental care for individuals with intellectual disabilities.	Special care in dentistry : official publication of the American Association of Hospital Dentists, the Academy of Dentistry for the Handicapped, and the American Society for Geriatric Dentistry	10.1111/scd.12959	NR	0	1	1 → 0	1	1	1	0	0	0	0	Physiological features were changed to 0 because they are described only as trauma-related responses, not as clear antecedents of dental anxiety.	This conceptual paper frames dental anxiety mainly through psychological trauma and social-environmental adversity, linking trauma to avoidance and poorer oral health; bodily reactions are described as trauma-related responses, not clearly as DA antecedents.	Abstract; Introduction; 4. Trauma and oral health; 5. A theoretical perspective on intellectual disabilities, psychological trauma and oral health; 5.1 Clinical implications; 5.2 Research implications; 6. Conclusions
Bracha HS	2006	Posttraumatic dental-care anxiety (PTDA): Is "dental phobia" a misnomer?	Hawaii dental journal	PMID: 17152624	NR	0	1 → 0	0	1	1	0	0	0	0	0	Changed from 1 to 0 because PTSD/phobia language was used mainly for definitional or diagnostic relabeling, not to frame psychological factors as causes of dental anxiety.	DA is framed mainly as an acquired condition arising from aversive dental experiences, especially pain, lack of control, and conditioning, with avoidance as a key downstream feature. PTSD/phobia language is used mainly for definitional relabeling rather than psychological causal framing.	Abstract; Introduction; Terminological Issues; The Role of Severe Physical Pain in Inducing Dental Anxiety; Concluding Remarks; Summary
Themessl-Huber M	2010	Empirical evidence of the relationship between parental and child dental fear: a structured review and meta-analysis.	International journal of paediatric dentistry	10.1111/j.1365-263X.2009.00998.x	MA	0	1	0	1	1	1	0	0	1 → 0	1	General health is mentioned, but it is framed too broadly to support SystemicOutcomes. The review does not clearly frame specific beyond-the-mouth or systemic health consequences of dental anxiety.	The review frames child dental fear mainly through parental/family and experiential-social pathways, with some psychological vulnerability. It also positions dental fear as leading to avoidance, poorer oral health, and reduced wellbeing; general-health framing is present but not specific enough for systemic outcomes.	Introduction; Discussion
Ying J	2023	Children's Dental Fear: Occurrence Mechanism and Prevention Guidance.	Journal of multidisciplinary healthcare	10.2147/JMDH.S412412	NR	1	1	1	1	1	1	1	1	0 → 1	1	Systemic outcomes are included as a hypothetical future extension rather than an empirically established consequence.	Review frames CDF through genetic, psychological, physiological, and social-environmental factors, and as leading to avoidance, oral harm, embarrassment, OHRQoL impairment, and reduced quality of life. Systemic outcomes are included as a hypothetical future extension rather than an empirically established consequence.	Hazards of CDF; Discussion/Future Outlook; Conclusion-style closing statements in Future Outlook.
Beaudette JR	2017	Oral Health, Nutritional Choices, and Dental Fear and Anxiety.	Dentistry journal	10.3390/dj5010008	NR	0	1	0	1	1	1	0	0	1	0		The review frames DA as a cycle linking poor dentition, treatment avoidance, compromised diet, worsening oral health, and chronic disease risk. Social/clinical antecedents are explicit; psychological factors are only weakly framed via loss of control.	Abstract; Introduction; Figure 1; Section 4 (Pervasiveness of Fear and Anxiety toward Dental Treatment and Dental Avoidance Behaviours); Section 6 (Strategies for Reducing Dental Fear and Anxiety); Conclusion
Carter AE	2014	Pathways of fear and anxiety in dentistry: A review.	World journal of clinical cases	10.12998/wjcc.v2.i11.642	SR	1	1	0	1	1	1	1	0	0	1		Review frames DA mainly through genetic, psychological, and social-environmental pathways; the Introduction also positions DA via avoidance, poorer oral health, embarrassment, and broader quality-of-life impairment.	Abstract; Introduction; Etiology of General Fear and Anxiety; Current Knowledge of Dental Fear: What We Know Right Now; Diagnostic categories of dental fear.
Murad MH	2020	Evaluating factors associated with fear and anxiety to dental treatment-A systematic review.	Journal of family medicine and primary care	10.4103/jfmpc.jfmpc_607_20	SR	0	0	0	1	1	1	0	1	0	0		This review frames DA mainly through sociodemographic/environmental factors (parental anxiety, prior experience, family structure, siblings) and as leading to avoidance, poorer oral health, and lower OHRQoL; psychological/physiological framing is only weak background.	Abstract; Introduction; Methodology (Outcome assessed); Results (Table 1); Discussion; Conclusion
Shim YS	2015	Dental fear & anxiety and dental pain in children and adolescents; a systemic review.	Journal of dental anesthesia and pain medicine	10.17245/jdapm.2015.15.2.53	SR	0	1	0	1	1	1	0	0	0	1		The review frames DFA mainly through psychological and social-developmental factors, especially pain-related experiences, control, and age-related fears. It also positions DFA as leading to avoidance, poorer oral health, and daily-life impairment.	Abstract; Introduction; Discussion; Conclusion
Hegde T	2022	Evaluation of Parental Dental Fear and Anxiety (DFA) on Adolescent Dental Treatment: A Narrative review.	Journal of International Society of Preventive & Community Dentistry	10.4103/jispcd.JISPCD_261_21	SR	0	1	0	1	1	1	0	1	0	0		This narrative review frames parental/family influences as the main pathway shaping adolescent DFA and treatment seeking. Avoidance and oral-health impact are central; psychological correlates are secondary, and OHRQoL is only weakly framed.	Abstract; Introduction; Discussion (“Relationship between parental dental fear and anxiety and adolescent dental treatment”; “Evidence of association of dental fear and anxiety between parents and their adolescents”); Table 1
Farias ZBBM	2023	The influence of anxiety on pain perception and its repercussion on endodontic treatment: a systematic review.	Clinical oral investigations	10.1007/s00784-023-05181-1	SR	0	0	1	1	1	1	0	0	1	1		The review centers DA as increasing pre- and intraoperative endodontic pain and, through postponement/avoidance, worsening infections and oral health. Social/psychosocial background factors are discussed; general health and quality-of-life consequences are framed more briefly.	Abstract (Clinical relevance); Introduction; Discussion; Conclusion
Chapman HR	2018	Psychological Intrusion - An Overlooked Aspect of Dental Fear.	Frontiers in psychology	10.3389/fpsyg.2018.00501	NR	0	1	0	1	1	0	1	0	0	0		Narrative review frames dental fear through intrusive parenting/psychological intrusion, supported by child temperament and parental anxiety as psychological and social-environmental vulnerabilities. Avoidance and shame are explicit; oral, OHRQoL, systemic, and general QoL are not framed.	Abstract; Introduction; The Nature of the Self; Parenting Style; Parental Psychological Control or Intrusive Parenting; Child Temperament; Parental Anxiety; Effects on the Individual; Psychological Intrusion in Dentistry – Evidence from the Literature.
Kalladka M	2024	Psychological Factors Determining Prognosis of Dental Treatments.	Dental clinics of North America	10.1016/j.cden.2024.05.006	NR	0	1	0	1	1	1	0	0	0	0		DA is framed mainly as a psychological and socially conditioned barrier to dental treatment, linked to avoidance and poorer oral health. Physiological aspects are mentioned but not clearly integrated as bodily vulnerability framing.	Introduction; Factors Affecting the Prognosis of Dental Treatment (Dental Fear and Anxiety and Phobia); Management of Patient-Related Factors; Summary
Halonen H	2018	The Association Between Dental Anxiety And Psychiatric Disorders And Symptoms: A Systematic Review.	Clinical practice and epidemiology in mental health : CP & EMH	10.2174/1745017901814010207	SR	0	1	0	1	1	0	0	0	0	1		This review mainly frames dental anxiety through psychiatric/psychological comorbidity and specific phobias; avoidance is part of definitional framing. Prior bad dental experiences and broader life interference are only weakly/background framed.	Abstract; Introduction; Results (3.3 Dental Anxiety and Comorbid Phobias, 3.4 Dental Anxiety and Comorbid Psychiatric Disorders and Symptoms); Discussion (4.1 Main Findings, 4.2 Methodological Discussion); Conclusion
Crego A	2014	From public mental health to community oral health: the impact of dental anxiety and fear on dental status.	Frontiers in public health	10.3389/fpubh.2014.00016	NR	0	1	0	1	1	1	0	0	0	0		This perspective frames DA through a vicious cycle linking avoidance and worsening oral health, while emphasizing cognitive vulnerability and family/psychosocial antecedents. QoL, shame, physiological, and systemic extensions are not meaningfully integrated.	Abstract; “The Vicious Cycle Dynamics Connecting Dental Anxiety and Oral Health Diseases”; “Public Mental Health Meets Community Dentistry”; “Challenges for Dental Fear Research in a Public Health Context”
Larijani HH	2015	Improving Clinical Practice: What Dentists Need to Know about the Association between Dental Fear and a History of Sexual Violence Victimisation.	International journal of dentistry	10.1155/2015/452814	NR	0	1	0	1	1	1	1	0	0	1		The review frames dental fear mainly through sexual-violence-related social/environmental triggers and psychological sequelae, especially loss of control, dissociation, and embarrassment. Avoidance and deteriorating oral health are clearly positioned as downstream consequences	Abstract; Introduction; Introduction (1.1 General Health Effects of Experiencing Sexual Violence); Introduction (1.2 Oral Health Effects of Experiencing Sexual Violence); Results and Discussion (3.2 Lack of Control; 3.3 Avoidance; 3.4 Embarrassment, Fear of Judgment, and Criticism; 3.12 Disproportionate Dental Problems); Conclusion
Ab Malek, A.	2024	Relationship Between Dental Anxiety, Dental Utilization, and Oral Health-Related Quality of Life: A Systematic Review	Journal of International Oral Health	10.4103/jioh.jioh_123_24	SR	0	0	0	1	1	1	0	1	0	0		The review frames DA through a vicious-cycle pathway linking sociodemographic/healthcare context, reduced dental utilization/avoidance, and poorer OHRQoL, with oral deterioration included as downstream significance. Psychological wording is mainly definitional, not determinant framing.	Abstract; Introduction (including Figure 1); Results (“Included studies for examining the relationship between DA, DU, and OHRQoL”); Discussion; Conclusion.
Alasmari, A.A.	2018	Dental anxiety in children: A review of the contributing factors	Journal of Clinical and Diagnostic Research	10.7860/JCDR/2018/35081.11379	NR	0	1	0	1	1	1	0	0	0	0		The review frames child DA through social/environmental and psychological contributors, and as leading to avoidance and poorer oral health; caries is presented bidirectionally. Physiological, shame, OHRQoL, systemic, and general QoL are not integrated.	Abstract; Introduction; sections “Education and Socioeconomic Status,” “Ethnicity and Culture,” “Number of Siblings,” “Previous General Anaesthesia,” “Dental Caries,” “Parental/Maternal Anxiety,” “Dental Procedures,” “Previous Dental and Medical Experiences and Frequency of Dental Visits,” “Clinical Environment,” and “Personal Traits, General Anxiety and Psychological Status”; Conclusion
Slovin, M.	2009	Special Needs of Anxious and Phobic Dental Patients	Dental Clinics of North America	10.1016/j.cden.2008.12.016	NR	0	1	0	1	1	1	1	0	1	1		The review frames DA mainly through social-environmental and psychological mechanisms, especially aversive dental experiences, family/media influence, staff interactions, beliefs, and loss of control. It also positions DA as leading to avoidance, dental breakdown, possible systemic health effects, shame/humiliation, and broader quality-of-life impairment; physiological content is present mainly a…	Introduction; Etiology; Evaluation of Dental Fear; Prevention of Dental Avoidance; Summary
Carlsson, S.G.	2013	Dental anxiety - a joint interest for dentists and psychologists	European Journal of Oral Sciences	10.1111/eos.12046	NR	1	1	1	1	1	1	1	0	0	0		The review frames dental anxiety as a multifactorial condition involving genetic, psychological, physiological, and social influences, and highlights a vicious cycle linking fear/anxiety with avoidance, oral deterioration, and shame. OHRQoL is mentioned only as a future patient-centered direction.	Introduction; A novel approach; Etiological issues; Current and future challenges; Conclusion.
