# Supplementary material for: Dental Anxiety as a Potential Bottleneck in Oral–Systemic Health Pathways: A Conceptual Mapping Review of Review Articles
Source: Dent J (Basel). 2026 Apr 10;14(4):227. doi: 10.3390/dj14040227 (PMC13115444; doi:10.3390/dj14040227)
Supplement: Supplementary file 1 [file dentistry-14-00227-s001.zip › The full screening log.csv]

key	title	year	month	day	journal	issn	volume	issue	pages	authors	url	language	publisher	location	abstract	notes	doi	keywords	pubmed_id	pmc_id
rayyan-236330919	Management of fear and anxiety in the dental clinic: a review.	2013	12		Australian dental journal	1834-7819 (Electronic)	58	4	390-407; quiz 531	Armfield JM and Heaton LJ	https://pubmed.ncbi.nlm.nih.gov/24320894/	eng		Australia		RAYYAN-INCLUSION: {"Mika"=>"Excluded"} | RAYYAN-LABELS: Management	10.1111/adj.12118	Adult;Child;Dental Anxiety/diagnosis/*prevention & control/psychology;Dental Care/psychology;Dental Clinics;Dentist-Patient Relations;Fear/*psychology;Humans;Patient Education as Topic	24320894
rayyan-236330920	Management strategies for adult patients with dental anxiety in the dental clinic: a systematic review.	2022	3		Australian dental journal	1834-7819 (Electronic)	67		S3-S13	Hoffmann B and Erwood K and Ncomanzi S and Fischer V and O'Brien D and Lee A	https://pubmed.ncbi.nlm.nih.gov/35735746/	eng		Australia		RAYYAN-INCLUSION: {"Mika"=>"Excluded"} | RAYYAN-LABELS: Management	10.1111/adj.12926	Adult;Humans;Dental Anxiety/therapy;Dental Clinics;Conscious Sedation;*Anesthesia;*Anesthesia, Dental	35735746	PMC9796536
rayyan-236330921	Management strategies of dental anxiety and uncooperative behaviors in children with Autism spectrum disorder.	2023	12	4	BMC pediatrics	1471-2431 (Electronic)	23	1	612	Tang SJ and Wei HL and Li CY and Huang MN	https://pubmed.ncbi.nlm.nih.gov/38049774/	eng		England		RAYYAN-INCLUSION: {"Mika"=>"Excluded"} | RAYYAN-LABELS: Management	10.1186/s12887-023-04439-7	Humans;Child;*Autism Spectrum Disorder/complications/therapy/psychology;Dental Anxiety;Oral Health;Delivery of Health Care;*Autistic Disorder	38049774	PMC10694959
rayyan-236330922	Dental anxiety: An understudied problem in youth.	2017	7		Clinical psychology review	1873-7811 (Electronic)	55		25-40	Seligman LD and Hovey JD and Chacon K and Ollendick TH	https://pubmed.ncbi.nlm.nih.gov/28478271/	eng		United States		RAYYAN-INCLUSION: {"Mika"=>"Included"}	10.1016/j.cpr.2017.04.004	Adolescent;Child;Dental Anxiety/*etiology/*physiopathology;Humans	28478271
rayyan-236330923	Updates on Topical and Local Anesthesia Agents.	2022	2		Oral and maxillofacial surgery clinics of North America	1558-1365 (Electronic)	34	1	147-155	Mundiya J and Woodbine E	https://pubmed.ncbi.nlm.nih.gov/34602321/	eng		United States		RAYYAN-INCLUSION: {"Mika"=>"Excluded"} | RAYYAN-LABELS: The main concern is not dental anxiety.	10.1016/j.coms.2021.08.003	*Anesthesia, Dental;*Anesthesia, Local;Anesthetics, Local;Dental Anxiety;Fear;Humans	34602321
rayyan-236330924	Dental fear/anxiety among children and adolescents. A systematic review.	2017	6		European journal of paediatric dentistry	1591-996X (Print)	18	2	121-130	Cianetti S and Lombardo G and Lupatelli E and Pagano S and Abraha I and Montedori A and Caruso S and Gatto R and De Giorgio S and Salvato R	https://pubmed.ncbi.nlm.nih.gov/28598183/	eng		Italy		RAYYAN-INCLUSION: {"Mika"=>"Excluded"} | RAYYAN-LABELS: prevalence	10.23804/ejpd.2017.18.02.07	Adolescent;Child;Child, Preschool;Dental Anxiety/*epidemiology;Humans;Infant;Prevalence;Young Adult	28598183
rayyan-236330925	Association between Anxiety and Pain in Dental Treatment: A Systematic Review and Meta-analysis.	2017	2		Journal of dental research	1544-0591 (Electronic)	96	2	153-162	Lin CS and Wu SY and Yi CA	https://pubmed.ncbi.nlm.nih.gov/28106507/	eng		United States		RAYYAN-INCLUSION: {"Mika"=>"Included"}	10.1177/0022034516678168	Dental Anxiety/*etiology/psychology;Dental Care/*adverse effects/psychology;Dentistry, Operative;Humans;Pain/etiology/*psychology;Pain Management	28106507
rayyan-236330926	Sedation of children undergoing dental treatment.	2018	12	17	The Cochrane database of systematic reviews	1469-493X (Electronic)	12	12	CD003877	Ashley PF and Chaudhary M and Lourenço-Matharu L	https://pubmed.ncbi.nlm.nih.gov/30566228/	eng		England		RAYYAN-INCLUSION: {"Mika"=>"Excluded"} | RAYYAN-LABELS: Management	10.1002/14651858.CD003877.pub5	Analgesics, Non-Narcotic/administration & dosage;Anti-Anxiety Agents/administration & dosage/*therapeutic use;Child;Chloral Hydrate/administration & dosage;Dental Anxiety/*drug therapy;Dental Care for Children/methods/*psychology;Humans;Hydroxyzine/administration & dosage;Hypnotics and Sedatives/administration & dosage/*therapeutic use;Meperidine/administration & dosage;Midazolam/administration &…	30566228	PMC6517004
rayyan-236330927	Fear and anxiety managing methods during dental treatments: a systematic review of recent data.	2019	12		Minerva stomatologica	1827-174X (Electronic)	68	6	317-331	De Stefano R and Bruno A and Muscatello MR and Cedro C and Cervino G and Fiorillo L	https://pubmed.ncbi.nlm.nih.gov/32052621/	eng		Italy		RAYYAN-INCLUSION: {"Mika"=>"Excluded"} | RAYYAN-LABELS: Management	10.23736/S0026-4970.19.04288-2	Child;Data Management;*Dental Anxiety;Dental Care;*Fear;Humans;Syndrome	32052621
rayyan-236330928	Estimated prevalence of dental fear in adults: A systematic review and meta-analysis.	2021	5		Journal of dentistry	1879-176X (Electronic)	108		103632	Silveira ER and Cademartori MG and Schuch HS and Armfield JA and Demarco FF	https://pubmed.ncbi.nlm.nih.gov/33711405/	eng		England		RAYYAN-INCLUSION: {"Mika"=>"Excluded"} | RAYYAN-LABELS: prevalence	10.1016/j.jdent.2021.103632	Adolescent;Adult;Bias;Cohort Studies;*Dental Anxiety/epidemiology;Female;Humans;Prevalence	33711405
rayyan-236330929	Dental fear/anxiety and dental behaviour management problems in children and adolescents: a review of prevalence and concomitant psychological factors.	2007	11		International journal of paediatric dentistry	0960-7439 (Print)	17	6	391-406	Klingberg G and Broberg AG	https://pubmed.ncbi.nlm.nih.gov/17935593/	eng		England		RAYYAN-INCLUSION: {"Mika"=>"Included"}	10.1111/j.1365-263X.2007.00872.x	Adolescent;*Adolescent Behavior;Age Factors;*Behavior Control;Child;*Child Behavior;Child Behavior Disorders/epidemiology/psychology;Dental Anxiety/*epidemiology/psychology;Dental Care/*psychology;Female;Humans;Male;Prevalence;Sex Factors	17935593
rayyan-236330930	Recommended procedures for the management of early childhood caries lesions - a scoping review by the Children Experiencing Dental Anxiety: Collaboration on Research and Education (CEDACORE).	2020	3	17	BMC oral health	1472-6831 (Electronic)	20	1	75	Corrêa-Faria P and Viana KA and Raggio DP and Hosey MT and Costa LR	https://pubmed.ncbi.nlm.nih.gov/32183770/	eng		England		RAYYAN-INCLUSION: {"Mika"=>"Excluded"} | RAYYAN-LABELS: Management	10.1186/s12903-020-01067-w	Child;Child, Preschool;Dental Anxiety/*psychology;*Dental Atraumatic Restorative Treatment;Dental Caries/psychology/*therapy;Dental Restoration, Permanent;Glass Ionomer Cements/*therapeutic use;Humans;*Practice Guidelines as Topic;Quality of Life	32183770	PMC7079355
rayyan-236330931	The relationship between temperament and dental fear and anxiety: a systematic review.	2023	3		Evidence-based dentistry	1476-5446 (Electronic)	24	1	42	Paiva ACF and Rabelo-Costa D and Fernandes IB and Magno MB and Maia LC and Paiva SM and Bendo CB	https://pubmed.ncbi.nlm.nih.gov/36869119/	eng		England		RAYYAN-INCLUSION: {"Mika"=>"Included"}	10.1038/s41432-023-00852-0	Child;Adolescent;Humans;*Temperament;*Dental Anxiety;Cross-Sectional Studies;Anxiety Disorders;Shyness	36869119
rayyan-236330932	Sense of coherence and dental fear/dental anxiety: A systematic review and meta-analysis.	2022	5		Special care in dentistry : official publication of the American Association of Hospital Dentists, the Academy of Dentistry for the Handicapped, and the American Society for Geriatric Dentistry	1754-4505 (Electronic)	42	3	257-265	de Oliveira TN and Dos Santos IBF and Souza GLN and Alvarenga RN and Paiva SM and Hidalgo-Martinez P and Otero L and Abreu LG	https://pubmed.ncbi.nlm.nih.gov/34628673/	eng		United States		RAYYAN-INCLUSION: {"Mika"=>"Included"}	10.1111/scd.12663	*Dental Anxiety;Humans;*Sense of Coherence	34628673
rayyan-236330933	Music interventions for dental anxiety.	2018	4		Oral diseases	1601-0825 (Electronic)	24	3	300-306	Bradt J and Teague A	https://pubmed.ncbi.nlm.nih.gov/27886431/	eng		Denmark		RAYYAN-INCLUSION: {"Mika"=>"Excluded"} | RAYYAN-LABELS: Management	10.1111/odi.12615	Dental Anxiety/*prevention & control;Humans;Music/*psychology;Music Therapy/*methods;Practice Guidelines as Topic	27886431
rayyan-236330934	Dental fear and anxiety in children: a review of the environmental factors.	2021	4	30	Folia medica	1314-2143 (Electronic)	63	2	177-182	Shindova MP and Belcheva AB	https://pubmed.ncbi.nlm.nih.gov/33932006/	eng		Bulgaria		RAYYAN-INCLUSION: {"Mika"=>"Included"}	10.3897/folmed.63.e54763	Child;*Child Behavior;*Dental Anxiety/epidemiology/etiology;Humans;Risk Factors	33932006
rayyan-236330935	Dental Anxiety Scales Used in Pediatric Dentistry: A Systematic Review and Meta-analysis.	2021	11	1	The journal of contemporary dental practice	1526-3711 (Electronic)	22	11	1338-1345	Tiwari S and Kulkarni P and Agrawal N and Mali S and Kale S and Jaiswal N	https://pubmed.ncbi.nlm.nih.gov/35343462/	eng		India		RAYYAN-INCLUSION: {"Mika"=>"Excluded"} | RAYYAN-LABELS: prevalence		Child;Cross-Sectional Studies;*Dental Anxiety/diagnosis;Humans;*Pediatric Dentistry	35343462
rayyan-236330936	Pharmacological Sedation in Paediatric Dentistry.	2024	9	3	European journal of paediatric dentistry	2035-648X (Electronic)	25	3	230-237	Inchingolo F and Inchingolo AM and Ferrante L and de Ruvo E and Di Noia A and Palermo A and Inchingolo AD and Dipalma G	https://pubmed.ncbi.nlm.nih.gov/38988297/	eng		Italy		RAYYAN-INCLUSION: {"Mika"=>"Excluded"} | RAYYAN-LABELS: Management	10.23804/ejpd.2024.2204	Child;Humans;Anesthesia, Dental/methods;*Conscious Sedation/methods;*Dental Anxiety/prevention & control;*Dental Care for Children/methods;*Hypnotics and Sedatives/therapeutic use;Pediatric Dentistry/methods	38988297
rayyan-236330937	An Overview of Dental Anxiety and the Non-Pharmacological Management of Dental Anxiety.	2019	2	19	Primary dental journal	2050-1684 (Print)	7	4	36-39	Hare J and Bruj-Milasan G and Newton T	https://pubmed.ncbi.nlm.nih.gov/30835665/	eng		United States		RAYYAN-INCLUSION: {"Mika"=>"Excluded"} | RAYYAN-LABELS: Management		*Dental Anxiety;*Fear;Humans;Prevalence	30835665
rayyan-236330938	Adolescent Dental Fear and Anxiety: Background, Assessment, and Nonpharmacologic Behavior Guidance.	2021	10		Dental clinics of North America	1558-0512 (Electronic)	65	4	731-751	Townsend JA and Randall CL	https://pubmed.ncbi.nlm.nih.gov/34503664/	eng		United States		RAYYAN-INCLUSION: {"Mika"=>"Included"}	10.1016/j.cden.2021.07.002	Adolescent;Adult;Child;*Dental Anxiety;Humans	34503664
rayyan-236330939	Dental anxiety in adult patients treated by dental students: A systematic review.	2020	7		Journal of dental education	1930-7837 (Electronic)	84	7	805-811	Goh EZ and Beech N and Johnson NR	https://pubmed.ncbi.nlm.nih.gov/32400046/	eng		United States		RAYYAN-INCLUSION: {"Mika"=>"Included"}	10.1002/jdd.12173	Adolescent;Adult;Child;Cross-Sectional Studies;*Dental Anxiety;Female;Humans;Oral Health;Risk Factors;*Students, Dental	32400046
rayyan-236330940	Non-pharmacological management of dental fear and anxiety in children and adolescents: An umbrella review.	2022	9		European journal of paediatric dentistry	2035-648X (Electronic)	23	3	230-242	Quek JS and Lai B and Yap AU and Hu S	https://pubmed.ncbi.nlm.nih.gov/36172904/	eng		Italy		RAYYAN-INCLUSION: {"Mika"=>"Excluded"} | RAYYAN-LABELS: Management	10.23804/ejpd.2022.23.03.11	Adolescent;Child;Humans;*Dental Anxiety/prevention & control	36172904
rayyan-236330941	Prevalence of dental anxiety in children and adolescents globally: A systematic review with meta-analyses.	2021	3		International journal of paediatric dentistry	1365-263X (Electronic)	31	2	168-183	Grisolia BM and Dos Santos APP and Dhyppolito IM and Buchanan H and Hill K and Oliveira BH	https://pubmed.ncbi.nlm.nih.gov/33245591/	eng		England		RAYYAN-INCLUSION: {"Mika"=>"Excluded"} | RAYYAN-LABELS: prevalence	10.1111/ipd.12712	Adolescent;Child;Child, Preschool;*Dental Anxiety/epidemiology;*Dental Caries;Female;Humans;Prevalence;Quality of Life	33245591
rayyan-236330942	Effectiveness of virtual reality distraction interventions to reduce dental anxiety in paediatric patients: A systematic review and meta-analysis.	2023	5		Journal of dentistry	1879-176X (Electronic)	132		104455	Yan X and Yan Y and Cao M and Xie W and O'Connor S and Lee JJ and Ho MH	https://pubmed.ncbi.nlm.nih.gov/36842625/	eng		England		RAYYAN-INCLUSION: {"Mika"=>"Excluded"} | RAYYAN-LABELS: Management	10.1016/j.jdent.2023.104455	Child;Humans;*Dental Anxiety/prevention & control;Pain;Anxiety/therapy;Bias;*Virtual Reality	36842625
rayyan-236330943	Management of fear and anxiety in dental treatments: a systematic review and meta-analysis of randomized controlled trials.	2023	1		Odontology	1618-1255 (Electronic)	111	1	20-32	Lu C and Zhang YY and Xiang B and Peng SM and Gu M and Wong HM	https://pubmed.ncbi.nlm.nih.gov/35536282/	eng		Japan		RAYYAN-INCLUSION: {"Mika"=>"Excluded"} | RAYYAN-LABELS: Management	10.1007/s10266-022-00711-x	Adolescent;Adult;Child;Humans;*Anxiety;*Pain;Randomized Controlled Trials as Topic;*Dental Anxiety	35536282
rayyan-236330944	Assessment of child's dental anxiety/fear and stress during dental treatment: a systematic review by CEDACORE.	2022			Brazilian oral research	1807-3107 (Electronic)	36		e067	Gomes HS and Anabuki AA and Viana KA and Abreu LG and Batista AC and Hosey MT and Costa LR	https://pubmed.ncbi.nlm.nih.gov/36507754/	eng		Brazil		RAYYAN-INCLUSION: {"Mika"=>"Excluded"} | RAYYAN-LABELS: diagnose	10.1590/1807-3107bor-2022.vol36.0067	Adolescent;Child;Humans;Child, Preschool;*Dental Anxiety/diagnosis;*Anxiety Disorders;Surveys and Questionnaires	36507754
rayyan-236330945	A systematic review and network meta-analysis of virtual reality, audiovisuals and music interventions for reducing dental anxiety related to tooth extraction.	2023	9	22	BMC oral health	1472-6831 (Electronic)	23	1	684	Hao T and Pang J and Liu Q and Xin P	https://pubmed.ncbi.nlm.nih.gov/37735362/	eng		England		RAYYAN-INCLUSION: {"Mika"=>"Excluded"} | RAYYAN-LABELS: Management	10.1186/s12903-023-03407-y	Humans;Dental Anxiety/prevention & control;*Music;*Music Therapy;Network Meta-Analysis;Tooth Extraction	37735362	PMC10515077
rayyan-236330946	The Influence of Parenting Style on Child Behavior and Dental Anxiety.	2018	9	15	Pediatric dentistry	1942-5473 (Electronic)	40	5	327-333	Lee DW and Kim JG and Yang YM	https://pubmed.ncbi.nlm.nih.gov/30355427/	eng		United States		RAYYAN-INCLUSION: {"Mika"=>"Included"}		Authoritarianism;Child;Child Rearing/psychology;Dental Anxiety/*psychology;Humans;*Parenting;Permissiveness;Problem Behavior/*psychology	30355427
rayyan-236330947	Global prevalence of early childhood dental fear and anxiety: A systematic review and meta-analysis.	2024	3		Journal of dentistry	1879-176X (Electronic)	142		104841	Sun IG and Chu CH and Lo ECM and Duangthip D	https://pubmed.ncbi.nlm.nih.gov/38246307/	eng		England		RAYYAN-INCLUSION: {"Mika"=>"Excluded"} | RAYYAN-LABELS: prevalence	10.1016/j.jdent.2024.104841	Child;Child, Preschool;Humans;Anxiety Disorders;*Dental Anxiety/epidemiology;*Dental Caries/epidemiology;Prevalence;Observational Studies as Topic	38246307
rayyan-236330948	Dental anxiety--how would you manage it?	2015	1		SAAD digest	0049-1160 (Print)	31		26-31	Karnad MP	https://pubmed.ncbi.nlm.nih.gov/25895236/	eng		England		RAYYAN-INCLUSION: {"Mika"=>"Excluded"} | RAYYAN-LABELS: Management		Anesthesia, Dental;Conscious Sedation;Dental Anxiety/psychology/*therapy;Dental Care/*psychology;Dentist-Patient Relations;Humans;Oral Health;Quality of Life	25895236
rayyan-236330949	The effect of orthodontic pain on dental anxiety: a review.	2023	9		The Journal of clinical pediatric dentistry	1053-4628 (Print)	47	5	32-36	Xie L and Ma Y and Sun X and Yu Z	https://pubmed.ncbi.nlm.nih.gov/37732433/	eng		Singapore		RAYYAN-INCLUSION: {"Mika"=>"Included"}	10.22514/jocpd.2023.051	Adult;Child;Humans;*Dental Anxiety;Quality of Life;*Malocclusion/therapy;Pain/etiology	37732433
rayyan-236330950	Factors determining tooth extraction anxiety and fear in adult dental patients: a systematic review.	2016	12		International journal of oral and maxillofacial surgery	1399-0020 (Electronic)	45	12	1630-1643	Astramskaitė I and Poškevičius L and Juodžbalys G	https://pubmed.ncbi.nlm.nih.gov/27436789/	eng		Denmark		RAYYAN-INCLUSION: {"Mika"=>"Included"}	10.1016/j.ijom.2016.06.019	Adult;Dental Anxiety/*psychology;Fear/*psychology;Humans;Prospective Studies;Retrospective Studies;Tooth Extraction/*psychology	27436789
rayyan-236330951	Interventions to reduce adult state anxiety, dental trait anxiety, and dental phobia: A systematic review and meta-analyses of randomized controlled trials.	2024	7		Journal of anxiety disorders	1873-7897 (Electronic)	105		102891	Steenen SA and Linke F and van Westrhenen R and de Jongh A	https://pubmed.ncbi.nlm.nih.gov/38945067/	eng		Netherlands		RAYYAN-INCLUSION: {"Mika"=>"Excluded"} | RAYYAN-LABELS: Management	10.1016/j.janxdis.2024.102891	Humans;*Dental Anxiety/therapy/psychology/prevention & control;*Randomized Controlled Trials as Topic;Anxiety/therapy;Adult;Psychotherapy/methods;Cognitive Behavioral Therapy/methods	38945067
rayyan-236330952	Efficacy of aromatherapy on dental anxiety: A systematic review of randomised and quasi-randomised controlled trials.	2021	5		Oral diseases	1601-0825 (Electronic)	27	4	829-847	Cai H and Xi P and Zhong L and Chen J and Liang X	https://pubmed.ncbi.nlm.nih.gov/32267044/	eng		Denmark		RAYYAN-INCLUSION: {"Mika"=>"Excluded"} | RAYYAN-LABELS: Management	10.1111/odi.13346	*Aromatherapy;*Dental Anxiety/prevention & control;Humans;Pain;Randomized Controlled Trials as Topic	32267044
rayyan-236330953	Understanding children's dental anxiety and psychological approaches to its reduction.	2012	11		International journal of paediatric dentistry	1365-263X (Electronic)	22	6	397-405	Porritt J and Marshman Z and Rodd HD	https://pubmed.ncbi.nlm.nih.gov/22221141/	eng		England		RAYYAN-INCLUSION: {"Mika"=>"Included"}	10.1111/j.1365-263X.2011.01208.x	Adolescent;Child;Child, Preschool;*Cognitive Behavioral Therapy;Dental Anxiety/*prevention & control/psychology;Dental Care for Children/methods/*psychology;Humans;Professional-Patient Relations;*Psychology, Child	22221141
rayyan-236330954	Objective and subjective measures for assessing anxiety in paediatric dental patients.	2011	12		European journal of paediatric dentistry	1591-996X (Print)	12	4	239-44	Guinot Jimeno F and Yuste Bielsa S and Cuadros Fernández C and Lorente Rodríguez AI and Mercadé Bellido M	https://pubmed.ncbi.nlm.nih.gov/22185248/	eng		Italy		RAYYAN-INCLUSION: {"Mika"=>"Excluded"} | RAYYAN-LABELS: Management		Blood Pressure;Child;Dental Anxiety/*diagnosis;Galvanic Skin Response;Heart Rate;Humans;Hydrocortisone/analysis/metabolism;Manifest Anxiety Scale;Models, Psychological;Saliva/chemistry	22185248
rayyan-236330955	IS THERE A CORRELATION BETWEEN OBJECTIVE AND SUBJECTIVE METHODS TO ASSESS DENTAL ANXIETY? A SYSTEMATIC REVIEW AND META-ANALYSIS.	2025	6		The journal of evidence-based dental practice	1532-3390 (Electronic)	25	2	102092	Amorim CS and Silva LSLD and Marañón-Vásquez GA and Magno MB and Pintor AVB and Pires PP and Maia LC and Pithon MM	https://pubmed.ncbi.nlm.nih.gov/40335208/	eng		United States		RAYYAN-INCLUSION: {"Mika"=>"Excluded"} | RAYYAN-LABELS: diagnose	10.1016/j.jebdp.2025.102092	Humans;*Dental Anxiety/diagnosis;Heart Rate	40335208
rayyan-236330956	A review of the effect of music on dental anxiety in children.	2019	2		European archives of paediatric dentistry : official journal of the European Academy of Paediatric Dentistry	1996-9805 (Electronic)	20	1	23-26	Ainscough SL and Windsor L and Tahmassebi JF	https://pubmed.ncbi.nlm.nih.gov/30374854/	eng		England		RAYYAN-INCLUSION: {"Mika"=>"Excluded"} | RAYYAN-LABELS: Management	10.1007/s40368-018-0380-6	Child;Child, Preschool;Dental Anxiety/*prevention & control;Dental Care for Children;Humans;Music/*psychology	30374854
rayyan-236330957	WITHDRAWN: Hypnosis for children undergoing dental treatment.	2017	6	20	The Cochrane database of systematic reviews	1469-493X (Electronic)	6	6	CD007154	Al-Harasi S and Ashley PF and Moles DR and Parekh S and Walters V	https://pubmed.ncbi.nlm.nih.gov/28632910/	eng		England		RAYYAN-INCLUSION: {"Mika"=>"Excluded"} | RAYYAN-LABELS: Management | USER-NOTES: {"Mika"=>["WITHDRAWN"]}	10.1002/14651858.CD007154.pub3	Adolescent;Child;Child, Preschool;Dental Anxiety/*therapy;Dental Care/*methods;Humans;Hypnosis/*methods;Randomized Controlled Trials as Topic	28632910	PMC6481482
rayyan-236330958	Genome-wide Scan of Dental Fear and Anxiety Nominates Novel Genes.	2022	11		Journal of dental research	1544-0591 (Electronic)	101	12	1526-1536	Zhou Y and McNeil DW and Haworth S and Dudding T and Chernus JM and Liu C and Liu D and Wright CD and Brumbaugh J and Randall CL and Weyant RJ and Crout RJ and Foxman B and Reis S and Timpson NJ and Marazita ML and Shaffer JR	https://pubmed.ncbi.nlm.nih.gov/35771046/	eng		United States		RAYYAN-INCLUSION: {"Mika"=>"Included"}	10.1177/00220345221105226	*Dental Anxiety/genetics/psychology;Genome-Wide Association Study;Longitudinal Studies;Neurotensin;*Quality of Life;Humans;Adolescent;Adult	35771046	PMC9608092
rayyan-236330959	Audiovisual distraction methods for anxiety in children during dental treatment: A systematic review and meta-analysis.	2018	1		Journal of the Indian Society of Pedodontics and Preventive Dentistry	1998-3905 (Electronic)	36	1	2-8	Barreiros D and de Oliveira DSB and de Queiroz AM and da Silva RAB and de Paula-Silva FWG and Küchler EC	https://pubmed.ncbi.nlm.nih.gov/29607831/	eng		India		RAYYAN-INCLUSION: {"Mika"=>"Excluded"} | RAYYAN-LABELS: Management	10.4103/JISPPD.JISPPD_188_16	*Audiovisual Aids;Child;Child, Preschool;Dental Anxiety/*prevention & control;Humans	29607831
rayyan-236330960	Dentophobia and dental treatment: An umbrella review of the published literature.	2023	3		Special care in dentistry : official publication of the American Association of Hospital Dentists, the Academy of Dentistry for the Handicapped, and the American Society for Geriatric Dentistry	1754-4505 (Electronic)	43	2	163-173	Aburas S and Pfaffeneder-Mantai F and Hofmann A and Meller O and Schneider B and Turhani D	https://pubmed.ncbi.nlm.nih.gov/35700448/	eng		United States		RAYYAN-INCLUSION: {"Mika"=>"Included"} | USER-NOTES: {"Mika"=>["論文読まないと", "論文読まないとわからない", "cant' read, but maybe"]}	10.1111/scd.12749	Humans;*Dental Anxiety/psychology;*Pain	35700448
rayyan-236330961	Are Technology-Based Interventions Effective in Reducing Dental Anxiety in Children and Adults? A Systematic Review.	2019	6		The journal of evidence-based dental practice	1532-3390 (Electronic)	19	2	140-155	Gujjar KR and van Wijk A and Kumar R and de Jongh A	https://pubmed.ncbi.nlm.nih.gov/31326046/	eng		United States		RAYYAN-INCLUSION: {"Mika"=>"Excluded"} | RAYYAN-LABELS: Management	10.1016/j.jebdp.2019.01.009	Adult;Child;*Cognitive Behavioral Therapy;*Dental Anxiety;Humans;*Implosive Therapy;*Virtual Reality	31326046
rayyan-236330962	Dental anxiety and behaviour management problems in paediatric dentistry--a review of background factors and diagnostics.	2008	2		European archives of paediatric dentistry : official journal of the European Academy of Paediatric Dentistry	1818-6300 (Print)	9		11-5	Klinberg G	https://pubmed.ncbi.nlm.nih.gov/18328243/	eng		England		RAYYAN-INCLUSION: {"Mika"=>"Included"}	10.1007/BF03262650	Adolescent;*Behavior Control;Child;Dental Anxiety/diagnosis/*etiology;*Dental Care for Children/psychology;Emotions;Humans;Pain/psychology;Personality;Temperament	18328243
rayyan-236330963	Why are people afraid of the dentist? Observations and explanations.	2014			Medical principles and practice : international journal of the Kuwait University, Health Science Centre	1423-0151 (Electronic)	23	4	295-301	Beaton L and Freeman R and Humphris G	https://pubmed.ncbi.nlm.nih.gov/24356305/	eng		Switzerland		RAYYAN-INCLUSION: {"Mika"=>"Included"}	10.1159/000357223	Age Factors;Cognition;Conditioning, Psychological;Dental Anxiety/epidemiology/*etiology/*psychology;*Dentist-Patient Relations;Fear;Humans;Personality	24356305	PMC5586885
rayyan-236330964	Oral Sedation in the Dental Office.	2016	4		Dental clinics of North America	1558-0512 (Electronic)	60	2	295-307	Sebastiani FR and Dym H and Wolf J	https://pubmed.ncbi.nlm.nih.gov/27040287/	eng		United States		RAYYAN-INCLUSION: {"Mika"=>"Excluded"} | RAYYAN-LABELS: Management	10.1016/j.cden.2015.11.002	*Anesthesia, Dental;*Conscious Sedation;Dental Anxiety/drug therapy;Dental Care;Dental Offices;Humans	27040287
rayyan-236330965	Dental anxiety and pain related to ART.	2009			Journal of applied oral science : revista FOB	1678-7765 (Electronic)	17		84-8	Leal SC and Abreu DM and Frencken JE	https://pubmed.ncbi.nlm.nih.gov/21499661/	eng		Brazil		RAYYAN-INCLUSION: {"Mika"=>"Excluded"} | RAYYAN-LABELS: Management	10.1590/s1678-77572009000700015	Dental Anxiety/*prevention & control/psychology;Dental Atraumatic Restorative Treatment/*psychology;Dental Caries/therapy;Dental Cavity Preparation/methods;Dental Restoration, Permanent/methods;Humans;Pain/*prevention & control/psychology;Patient Satisfaction	21499661	PMC5467370
rayyan-236330966	Nonpharmacologic Intervention on the Prevention of Pain and Anxiety During Pediatric Dental Care: A Systematic Review.	2017	3		Academic pediatrics	1876-2867 (Electronic)	17	2	110-119	Goettems ML and Zborowski EJ and Costa FD and Costa VP and Torriani DD	https://pubmed.ncbi.nlm.nih.gov/28259334/	eng		United States		RAYYAN-INCLUSION: {"Mika"=>"Excluded"} | RAYYAN-LABELS: Management	10.1016/j.acap.2016.08.012	Anticipation, Psychological;Anxiety/prevention & control;Dental Anxiety/*prevention & control;Humans;Pain Perception;Pain, Procedural/*prevention & control;Pediatric Dentistry/*methods	28259334
rayyan-236330967	Interventions for the Reduction of Dental Anxiety and Corresponding Behavioral Deficits in Children with Autism Spectrum Disorder.	2016	4		Journal of dental hygiene : JDH	1553-0205 (Electronic)	90	2	111-20	Elmore JL and Bruhn AM and Bobzien JL	https://pubmed.ncbi.nlm.nih.gov/27105789/	eng		United States		RAYYAN-INCLUSION: {"Mika"=>"Excluded"} | RAYYAN-LABELS: Management		Adaptation, Psychological;Autism Spectrum Disorder/*psychology/*therapy;Child;Child Behavior Disorders/psychology/therapy;Dental Anxiety/*psychology/*therapy;Dental Care for Children/*methods;Dental Care for Persons with Disabilities/*methods;Dental Hygienists/education;Humans;Oral Hygiene/education	27105789
rayyan-236330968	The Relationship between Dental Fear and Anxiety, General Anxiety/Fear, Sensory Over-Responsivity, and Oral Health Behaviors and Outcomes: A Conceptual Model.	2022	2	18	International journal of environmental research and public health	1660-4601 (Electronic)	19	4		Stein Duker LI and Grager M and Giffin W and Hikita N and Polido JC	https://pubmed.ncbi.nlm.nih.gov/35206566/	eng		Switzerland		RAYYAN-INCLUSION: {"Mika"=>"Included"}	10.3390/ijerph19042380	*Dental Anxiety/epidemiology;Health Behavior;Humans;*Oral Health	35206566	PMC8872083
rayyan-236330969	Dental Fear and Caries in 6- to 12-Year-Old Children: a Systematic Review and Meta-analysis.	2024	6	28	The Chinese journal of dental research	1867-5646 (Electronic)	27	2	151-159	Amrollahi N and Shahshahan SA and Nilchian F and Tarrahi MJ	https://pubmed.ncbi.nlm.nih.gov/38953480/	eng		England		RAYYAN-INCLUSION: {"Mika"=>"Included"} | RAYYAN-LABELS: downstream	10.3290/j.cjdr.b5459595	Humans;*Dental Caries;Child;*Dental Anxiety;DMF Index	38953480
rayyan-236330970	Can virtual reality reduce anxiety and pain in dental patients?	2025	3		Evidence-based dentistry	1476-5446 (Electronic)	26	1	59-60	Goodship N and Taylor G	https://pubmed.ncbi.nlm.nih.gov/39979535/	eng		England		RAYYAN-INCLUSION: {"Mika"=>"Excluded"} | RAYYAN-LABELS: Management	10.1038/s41432-025-01127-6	Humans;*Dental Anxiety/prevention & control/therapy;*Virtual Reality;*Dental Care/psychology;*Pain Management/methods;Randomized Controlled Trials as Topic	39979535	PMC11953039
rayyan-236330971	Pedia tricks - Out-of-the-box thinking in paediatric dentistry.	2023	7		Indian journal of dental research : official publication of Indian Society for Dental Research	1998-3603 (Electronic)	34	3	317-319	Sharma V and Dutta B and Bagchi A and Shroff Y	https://pubmed.ncbi.nlm.nih.gov/38197355/	eng		India		RAYYAN-INCLUSION: {"Mika"=>"Excluded"} | RAYYAN-LABELS: Management	10.4103/ijdr.ijdr_986_22	Child;Humans;Dentists;Oral Health;*Pediatric Dentistry;Dental Anxiety	38197355
rayyan-236330972	Pain and anxiety associated with Computer-Controlled Local Anaesthesia: systematic review and meta-analysis of cross-over studies.	2018	12		European journal of paediatric dentistry	1591-996X (Print)	19	4	324-332	Libonati A and Nardi R and Gallusi G and Angotti V and Caruso S and Coniglione F and Marzo G and Mattei A and Tecco S and Paglia L	https://pubmed.ncbi.nlm.nih.gov/30567452/	eng		Italy		RAYYAN-INCLUSION: {"Mika"=>"Excluded"} | RAYYAN-LABELS: Management	10.23804/ejpd.2018.19.04.14	Anesthesia, Dental/*methods;Anesthetics, Local/*administration & dosage;Child;Cross-Over Studies;Dental Anxiety/*prevention & control;Dental Care for Children/*methods;Humans;Injections;Pain Management/*methods;Pain Measurement;Therapy, Computer-Assisted/*methods	30567452
rayyan-236330973	Effectiveness of sensory adaptive dental environments to reduce psychophysiology responses of dental anxiety and support positive behaviours in children and young adults with intellectual and developmental disabilities: a systematic review and meta-analyses.	2023	10	19	BMC oral health	1472-6831 (Electronic)	23	1	769	Reynolds K and Chimoriya R and Chandio N and Tracey D and Pradhan A and Fahey P and Stormon N and Arora A	https://pubmed.ncbi.nlm.nih.gov/37858057/	eng		England		RAYYAN-INCLUSION: {"Mika"=>"Excluded"} | RAYYAN-LABELS: Management	10.1186/s12903-023-03445-6	Child;Humans;Young Adult;*Dental Anxiety/prevention & control;*Developmental Disabilities;Oral Health;Psychophysiology;Risk Factors	37858057	PMC10585952
rayyan-236330974	Dental anxiety, child-oral health related quality of life and self- esteem in children and adolescents: a systematic review and meta-analysis.	2021	5	28	Community dental health	0265-539X (Print)	38	2	119-126	Alharbi A and Freeman R and Humphris G	https://pubmed.ncbi.nlm.nih.gov/34029016/	eng		England		RAYYAN-INCLUSION: {"Mika"=>"Included"} | RAYYAN-LABELS: downstream	10.1922/CDH_00295Alharbi08	Adolescent;Child;*Dental Anxiety;Family;Humans;*Quality of Life;Self Concept	34029016
rayyan-236330975	Barriers and Drawbacks of the Assessment of Dental Fear, Dental Anxiety and Dental Phobia in Children: A Critical Literature Review.	2017			The Journal of clinical pediatric dentistry	1053-4628 (Print)	41	6	399-423	Asl AN and Shokravi M and Jamali Z and Shirazi S	https://pubmed.ncbi.nlm.nih.gov/28937891/	eng		Singapore		RAYYAN-INCLUSION: {"Mika"=>"Excluded"} | RAYYAN-LABELS: diagnose	10.17796/1053-4628-41.6.1	Child;Dental Anxiety/*diagnosis/therapy;Humans	28937891
rayyan-236330976	Efficacy of Ketamine in Pediatric Sedation Dentistry: A Systematic Review.	2018	5		Compendium of continuing education in dentistry (Jamesburg, N.J. : 1995)	2158-1797 (Electronic)	39	5	e1-e4	Oh S and Kingsley K	https://pubmed.ncbi.nlm.nih.gov/29714490/	eng		United States		RAYYAN-INCLUSION: {"Mika"=>"Excluded"} | RAYYAN-LABELS: Management		*Anesthesia, Dental;Child;Dental Anxiety/*prevention & control/psychology;Fear;Humans;Hypnotics and Sedatives/*administration & dosage;Ketamine/*administration & dosage;Receptors, N-Methyl-D-Aspartate/*agonists	29714490
rayyan-236330977	A Systematic Review of Cross-Sectional Studies Conducted in the Kingdom of Saudi Arabia on Levels of Dental Anxiety Between Genders and Demographic Groups.	2022	7	31	Medical science monitor : international medical journal of experimental and clinical research	1643-3750 (Electronic)	28		e937470	Tarrosh MY and Alhazmi YA and Aljabri MY and Bakri MMH and Al Shawkani HA and Al Moaleem MM and Al-Dhelai TA and Bhandi S and Patil S	https://pubmed.ncbi.nlm.nih.gov/35908171/	eng		United States		RAYYAN-INCLUSION: {"Mika"=>"Included"}	10.12659/MSM.937470	Cross-Sectional Studies;*Dental Anxiety/epidemiology;Female;Humans;Male;*Oral Health;Prevalence;Saudi Arabia/epidemiology;Young Adult	35908171	PMC9351396
rayyan-236330978	Recognizing and differentiating dental anxiety from dental phobia in adults: a systematic review based on the German guideline "Dental anxiety in adults".	2021	3	3	Quintessence international (Berlin, Germany : 1985)	1936-7163 (Electronic)	52	4	360-373	Bürklein S and Brodowski C and Fliegel E and Jöhren HP and Enkling N	https://pubmed.ncbi.nlm.nih.gov/33491392/	eng		Germany		RAYYAN-INCLUSION: {"Mika"=>"Excluded"} | RAYYAN-LABELS: diagnose	10.3290/j.qi.a45603	Adult;*Dental Anxiety/diagnosis;Dentists;Humans;Language;*Phobic Disorders;Professional Role;Surveys and Questionnaires	33491392
rayyan-236330979	Does the presence of parents in the dental operatory room influence children's behaviour, anxiety and fear during their dental treatment? A systematic review.	2021	5		International journal of paediatric dentistry	1365-263X (Electronic)	31	3	318-336	Passos De Luca M and Massignan C and Bolan M and Butini Oliveira L and Aydinoz S and Dick B and De Luca Canto G	https://pubmed.ncbi.nlm.nih.gov/33258144/	eng		England		RAYYAN-INCLUSION: {"Mika"=>"Excluded"} | RAYYAN-LABELS: Management	10.1111/ipd.12762	*Anxiety;Child;Dental Anxiety;Fear;Humans;*Parents	33258144
rayyan-236330980	Effectiveness of Audio and Audio-Visual Distraction Aids for Management of Pain and Anxiety in Children and Adults Undergoing Dental Treatment- A Systematic Review And Meta-Analysis.	2022	3	1	The Journal of clinical pediatric dentistry	1053-4628 (Print)	46	2	86-106	Gurav KM and Kulkarni N and Shetty V and Vinay V and Borade P and Ghadge S and Bhor K	https://pubmed.ncbi.nlm.nih.gov/35533223/	eng		Singapore		RAYYAN-INCLUSION: {"Mika"=>"Excluded"} | RAYYAN-LABELS: Management	10.17796/1053-4625-46.2.2	Adult;*Anxiety/prevention & control;Audiovisual Aids;Child;Dental Anxiety/prevention & control;Dental Care;Humans;*Pain;Pain Management	35533223
rayyan-236330981	Is there a relationship of negative oral health beliefs with dental fear and anxiety regarding diverse dental patient groups? A systematic review and meta-analysis.	2019	9		Clinical oral investigations	1436-3771 (Electronic)	23	9	3613-3621	Strieder AP and Oliveira TM and Rios D and Cruvinel AFP and Cruvinel T	https://pubmed.ncbi.nlm.nih.gov/30612241/	eng		Germany		RAYYAN-INCLUSION: {"Mika"=>"Included"}	10.1007/s00784-018-2786-2	Adolescent;Case-Control Studies;Child;Cross-Sectional Studies;Culture;*Dental Anxiety;*Dental Care;Humans;*Oral Health	30612241
rayyan-236330982	Can molar incisor hypomineralization cause dental fear and anxiety or influence the oral health-related quality of life in children and adolescents?-a systematic review.	2022	2		European archives of paediatric dentistry : official journal of the European Academy of Paediatric Dentistry	1996-9805 (Electronic)	23	1	65-78	Jälevik B and Sabel N and Robertson A	https://pubmed.ncbi.nlm.nih.gov/34110616/	eng		England		RAYYAN-INCLUSION: {"Mika"=>"Excluded"} | RAYYAN-LABELS: The main concern is not dental anxiety. | USER-NOTES: {"Mika"=>["MIH did not seem to suffer from increased dental fear and anxiety, but indicated an impaired oral health-related quality of life."]}	10.1007/s40368-021-00631-4	Adolescent;Child;Dental Anxiety;*Dental Enamel Hypoplasia;Humans;Incisor;Prevalence;*Quality of Life	34110616	PMC8927003
rayyan-236330983	Non-pharmacological interventions for reducing dental anxiety in pediatric dentistry: a network meta-analysis.	2024	9	28	BMC oral health	1472-6831 (Electronic)	24	1	1151	Kong X and Song N and Chen L and Li Y	https://pubmed.ncbi.nlm.nih.gov/39342194/	eng		England		RAYYAN-INCLUSION: {"Mika"=>"Excluded"} | RAYYAN-LABELS: Management	10.1186/s12903-024-04919-x	Adolescent;Child;Humans;*Dental Anxiety/prevention & control/psychology;Dental Care for Children/methods;Heart Rate/physiology;Network Meta-Analysis;*Pediatric Dentistry/methods;Randomized Controlled Trials as Topic;Child, Preschool	39342194	PMC11439256
rayyan-236330984	Use of distraction techniques for the management of anxiety and fear in paediatric dental practice: A systematic review of randomized controlled trials.	2019	9		International journal of paediatric dentistry	1365-263X (Electronic)	29	5	650-668	Prado IM and Carcavalli L and Abreu LG and Serra-Negra JM and Paiva SM and Martins CC	https://pubmed.ncbi.nlm.nih.gov/30908775/	eng		England		RAYYAN-INCLUSION: {"Mika"=>"Excluded"} | RAYYAN-LABELS: Management	10.1111/ipd.12499	Adolescent;Child;*Dental Anxiety;Dental Care;*Fear;Humans;*Pediatric Dentistry;Randomized Controlled Trials as Topic	30908775
rayyan-236330985	Current treatments and advances in pain and anxiety management.	2011	7		Dental clinics of North America	1558-0512 (Electronic)	55	3	609-18, x	Huang D and Wun E and Stern A	https://pubmed.ncbi.nlm.nih.gov/21726694/	eng		United States		RAYYAN-INCLUSION: {"Mika"=>"Excluded"} | RAYYAN-LABELS: Management	10.1016/j.cden.2011.02.014	Analgesics/therapeutic use;Analgesics, Opioid/therapeutic use;Anti-Anxiety Agents/therapeutic use;Dental Anxiety/physiopathology/*prevention & control;*Dental Care/psychology;Drug Delivery Systems/trends;Humans;Hypnotics and Sedatives/therapeutic use;Pain/physiopathology/*prevention & control;Pain, Postoperative/physiopathology/prevention & control	21726694
rayyan-236330986	Assessing children's dental anxiety: a systematic review of current measures.	2013	4		Community dentistry and oral epidemiology	1600-0528 (Electronic)	41	2	130-42	Porritt J and Buchanan H and Hall M and Gilchrist F and Marshman Z	https://pubmed.ncbi.nlm.nih.gov/22970833/	eng		Denmark		RAYYAN-INCLUSION: {"Mika"=>"Excluded"} | RAYYAN-LABELS: prevalence	10.1111/j.1600-0528.2012.00740.x	Child;Dental Anxiety/*diagnosis/psychology;Humans;Reproducibility of Results;Self Report;Surveys and Questionnaires	22970833
rayyan-236330987	The effect of virtual reality for anxiety and pain in dentistry: A systematic review and meta-analysis.	2024	11	29	Community dental health	0265-539X (Print)	41	4	248-255	Nezhad HM and Ashourioun A and Sadeghdaghighi A	https://pubmed.ncbi.nlm.nih.gov/39535423/	eng		England		RAYYAN-INCLUSION: {"Mika"=>"Excluded"} | RAYYAN-LABELS: Management	10.1922/CDH_00160Nezhad08	Humans;*Dental Anxiety/prevention & control;Virtual Reality;Randomized Controlled Trials as Topic;Dental Care/psychology;Pain Management/methods	39535423
rayyan-236330988	Effect of audiovisual distraction on the management of dental anxiety in children: A systematic review.	2019	1		International journal of paediatric dentistry	1365-263X (Electronic)	29	1	14-21	Liu Y and Gu Z and Wang Y and Wu Q and Chen V and Xu X and Zhou X	https://pubmed.ncbi.nlm.nih.gov/30362187/	eng		England		RAYYAN-INCLUSION: {"Mika"=>"Excluded"} | RAYYAN-LABELS: Management	10.1111/ipd.12430	Adolescent;*Audiovisual Aids;Child;Child, Preschool;Dental Anxiety/*therapy;Humans;Perceptual Distortion;Randomized Controlled Trials as Topic	30362187
rayyan-236330989	A call for trauma-informed dental care for individuals with intellectual disabilities.	2024	7		Special care in dentistry : official publication of the American Association of Hospital Dentists, the Academy of Dentistry for the Handicapped, and the American Society for Geriatric Dentistry	1754-4505 (Electronic)	44	4	1126-1134	Kildahl AN and Berggren T and Rønneberg A and Molnes CSY and Nordgarden H	https://pubmed.ncbi.nlm.nih.gov/38192120/	eng		United States		RAYYAN-INCLUSION: {"Mika"=>"Included"}	10.1111/scd.12959	Humans;*Intellectual Disability/psychology;*Dental Anxiety/psychology;*Dental Care for Persons with Disabilities/psychology;Oral Health;Psychological Trauma/psychology	38192120
rayyan-236330990	Fear, Avoidance, and Disability in Headache Disorders.	2020	5	29	Current pain and headache reports	1534-3081 (Electronic)	24	7	33	Rogers DG and Protti TA and Smitherman TA	https://pubmed.ncbi.nlm.nih.gov/32472171/	eng		United States		RAYYAN-INCLUSION: {"Mika"=>"Excluded"} | RAYYAN-LABELS: The main concern is not dental anxiety.	10.1007/s11916-020-00865-9	Acceptance and Commitment Therapy;*Avoidance Learning;Catastrophization/psychology;Dental Anxiety/psychology;Fear/*psychology;Headache Disorders/physiopathology/*psychology/therapy;Humans;Implosive Therapy;Mindfulness;Models, Psychological;Quality of Life	32472171
rayyan-236330991	Do patients with molar incisor hypomineralization have more dental anxiety and behavior management problems? A systematic review with meta-analysis.	2023			Brazilian oral research	1807-3107 (Electronic)	37		e069	Reis PPG and Jorge RC and Ferreira DMTP and Marañón-Vásquez GA and Maia LC and Soviero VM	https://pubmed.ncbi.nlm.nih.gov/37436292/	eng		Brazil		RAYYAN-INCLUSION: {"Mika"=>"Excluded"} | RAYYAN-LABELS: prevalence	10.1590/1807-3107bor-2023.vol37.0069	Child;Humans;*Dental Enamel Hypoplasia/therapy;Dental Anxiety;Molar;*Molar Hypomineralization;Surveys and Questionnaires;Prevalence	37436292
rayyan-236330992	Anxiety Related to Nonsurgical Root Canal Treatment: A Systematic Review.	2016	12		Journal of endodontics	1878-3554 (Electronic)	42	12	1726-1736	Khan S and Hamedy R and Lei Y and Ogawa RS and White SN	https://pubmed.ncbi.nlm.nih.gov/27776881/	eng		United States		RAYYAN-INCLUSION: {"Mika"=>"Excluded"} | RAYYAN-LABELS: Management	10.1016/j.joen.2016.08.007	Humans;*Dental Anxiety/psychology;Pain;*Root Canal Therapy	27776881
rayyan-236330993	Systematic review of the effect of dental staff behaviour on child dental patient anxiety and behaviour.	2011	10		Patient education and counseling	1873-5134 (Electronic)	85	1	4-13	Zhou Y and Cameron E and Forbes G and Humphris G	https://pubmed.ncbi.nlm.nih.gov/20807676/	eng		Ireland		RAYYAN-INCLUSION: {"Mika"=>"Excluded"} | RAYYAN-LABELS: Management	10.1016/j.pec.2010.08.002	Child;Child Behavior;Child, Preschool;Dental Anxiety/*prevention & control;*Dental Auxiliaries;*Dental Care for Children;*Dentist-Patient Relations;Humans;Patient Compliance;*Professional-Patient Relations	20807676
rayyan-236330994	Methadone and oral health--a brief review.	2011			Journal of dental hygiene : JDH	1553-0205 (Electronic)	85	2	92-8	Brondani M and Park PE	https://pubmed.ncbi.nlm.nih.gov/21619737/	eng		United States		RAYYAN-INCLUSION: {"Mika"=>"Excluded"} | RAYYAN-LABELS: Management		Dental Anxiety/chemically induced;*Dental Care;Humans;Methadone/*adverse effects;Mouth Diseases/*etiology/therapy;Narcotics/*adverse effects;*Oral Health;Tooth Diseases/*etiology/therapy	21619737
rayyan-236330995	Psychological treatment of dental anxiety among adults: a systematic review.	2013	6		European journal of oral sciences	1600-0722 (Electronic)	121	3	225-34	Wide Boman U and Carlsson V and Westin M and Hakeberg M	https://pubmed.ncbi.nlm.nih.gov/23659254/	eng		England		RAYYAN-INCLUSION: {"Mika"=>"Excluded"} | RAYYAN-LABELS: Management	10.1111/eos.12032	Adult;Dental Anxiety/*therapy;Humans;*Psychotherapy;Young Adult	23659254
rayyan-236330996	Sonic and ultrasonic oscillating devices for the management of pain and dental fear in children or adolescents that require caries removal: a systematic review.	2018	4	28	BMJ open	2044-6055 (Electronic)	8	4	e020840	Cianetti S and Abraha I and Pagano S and Lupatelli E and Lombardo G	https://pubmed.ncbi.nlm.nih.gov/29705764/	eng		England		RAYYAN-INCLUSION: {"Mika"=>"Excluded"} | RAYYAN-LABELS: Management	10.1136/bmjopen-2017-020840	Adolescent;Child;Child, Preschool;*Dental Anxiety/therapy;*Dental Caries/therapy;Humans;Pain;Randomized Controlled Trials as Topic;*Ultrasonics	29705764	PMC5931288
rayyan-236330997	Update on Medications for Oral Sedation in the Oral and Maxillofacial Surgery Office.	2022	2		Oral and maxillofacial surgery clinics of North America	1558-1365 (Electronic)	34	1	9-19	Hanna M and Chen P and Clarkson E	https://pubmed.ncbi.nlm.nih.gov/34690057/	eng		United States		RAYYAN-INCLUSION: {"Mika"=>"Excluded"} | RAYYAN-LABELS: Management	10.1016/j.coms.2021.08.008	Administration, Oral;*Anesthesia, Dental;Conscious Sedation;Dental Anxiety;Humans;Hypnotics and Sedatives;*Pharmaceutical Preparations;*Surgery, Oral	34690057
rayyan-236330998	Posttraumatic dental-care anxiety (PTDA): Is "dental phobia" a misnomer?	2006	9		Hawaii dental journal	0891-9933 (Print)	37	5	17-9	Bracha HS and Vega EM and Vega CB	https://pubmed.ncbi.nlm.nih.gov/17152624/	eng		United States		RAYYAN-INCLUSION: {"Mika"=>"Included"}		Accidents, Traffic;Dental Anxiety/classification/*etiology;Humans;Pain/complications;*Stress Disorders, Post-Traumatic;Stress, Physiological/complications;Terminology as Topic	17152624
rayyan-236330999	Tiny teeth in terrified tots - what is the global prevalence of paediatric dental fear and anxiety?	2024	6		Evidence-based dentistry	1476-5446 (Electronic)	25	2	93-94	Hutton L and Linden J	https://pubmed.ncbi.nlm.nih.gov/38762555/	eng		England		RAYYAN-INCLUSION: {"Mika"=>"Excluded"} | RAYYAN-LABELS: prevalence	10.1038/s41432-024-01016-4	Humans;*Dental Anxiety/epidemiology;Child;Prevalence;Child, Preschool;Global Health	38762555
rayyan-236331000	A systematic review of the use of virtual reality or dental smartphone applications as interventions for management of paediatric dental anxiety.	2021	5	7	BMC oral health	1472-6831 (Electronic)	21	1	244	Cunningham A and McPolin O and Fallis R and Coyle C and Best P and McKenna G	https://pubmed.ncbi.nlm.nih.gov/33962624/	eng		England		RAYYAN-INCLUSION: {"Mika"=>"Excluded"} | RAYYAN-LABELS: Management	10.1186/s12903-021-01602-3	Adolescent;*Autism Spectrum Disorder;Child;Dental Anxiety/prevention & control;Humans;Pain;Smartphone;*Virtual Reality	33962624	PMC8103574
rayyan-236331001	Management of the petrified dental patient.	2008	4		Dental update	0305-5000 (Print)	35	3	196-8, 201-2, 204 passim	Rafique S and Banerjee A and Fiske J	https://pubmed.ncbi.nlm.nih.gov/18507228/	eng		England		RAYYAN-INCLUSION: {"Mika"=>"Excluded"} | RAYYAN-LABELS: Management	10.12968/denu.2008.35.3.196	Air Abrasion, Dental;Behavior Therapy;Conscious Sedation;Dental Anxiety/diagnosis/*prevention & control;Dental Care/*psychology;Dental Cavity Preparation/methods;Humans;Hypnotics and Sedatives/administration & dosage	18507228
rayyan-236331002	Experiences of dental behaviour support techniques: A qualitative systematic review.	2024	10		Community dentistry and oral epidemiology	1600-0528 (Electronic)	52	5	660-676	Geddis-Regan A and Fisal ABA and Bird J and Fleischmann I and Mac Giolla Phadraig C	https://pubmed.ncbi.nlm.nih.gov/38680013/	eng		Denmark		RAYYAN-INCLUSION: {"Mika"=>"Excluded"} | RAYYAN-LABELS: Management	10.1111/cdoe.12969	Child;Humans;Dental Anxiety/prevention & control/psychology;*Dental Care/psychology/methods;*Qualitative Research	38680013
rayyan-236331003	What is the evidence for paediatric dental sedation?	2007	1		Journal of dentistry	0300-5712 (Print)	35	1	2-20	Matharu LL and Ashley PF	https://pubmed.ncbi.nlm.nih.gov/17010493/	eng		England		RAYYAN-INCLUSION: {"Mika"=>"Excluded"} | RAYYAN-LABELS: Management	10.1016/j.jdent.2006.08.002	Adolescent;Anesthesia, Dental/*methods;Child;Child, Preschool;Conscious Sedation/*methods;Dental Anxiety/*drug therapy;Dental Care for Children/*methods;Humans;Infant;Randomized Controlled Trials as Topic	17010493
rayyan-236331004	Novel non-pharmacological strategies for managing dentophobia in adult patients - literature review.	2024			Wiadomosci lekarskie (Warsaw, Poland : 1960)	0043-5147 (Print)	77	8	1617-1622	Los A and Fiegler-Rudol J and Tysiąc-Miśta M and Tanasiewicz M	https://pubmed.ncbi.nlm.nih.gov/39231334/	eng		Poland		RAYYAN-INCLUSION: {"Mika"=>"Excluded"} | RAYYAN-LABELS: Management	10.36740/WLek202408112	Humans;*Dental Anxiety/prevention & control/psychology;Adult;Cognitive Behavioral Therapy/methods;Aromatherapy/methods;Female;Male	39231334
rayyan-236331005	Effect of Sensory Adapted Dental Environment (SADE) on physiological and behavioral parameters related to stress and anxiety in children with Autism Spectrum Disorder (ASD) undergoing dental treatment: A systematic review and meta-analysis.	2024	9		Special care in dentistry : official publication of the American Association of Hospital Dentists, the Academy of Dentistry for the Handicapped, and the American Society for Geriatric Dentistry	1754-4505 (Electronic)	44	5	1346-1358	Tirupathi SP and Afnan L	https://pubmed.ncbi.nlm.nih.gov/38689539/	eng		United States		RAYYAN-INCLUSION: {"Mika"=>"Excluded"} | RAYYAN-LABELS: Management	10.1111/scd.13003	Humans;*Autism Spectrum Disorder/physiopathology/psychology;Child;*Dental Anxiety;Stress, Psychological/physiopathology;Stress, Physiological/physiology;Dental Care for Children/methods	38689539
rayyan-236331006	A critical review of approaches to the treatment of dental anxiety in adults.	2013	5		Journal of anxiety disorders	1873-7897 (Electronic)	27	4	365-78	Gordon D and Heimberg RG and Tellez M and Ismail AI	https://pubmed.ncbi.nlm.nih.gov/23746494/	eng		Netherlands		RAYYAN-INCLUSION: {"Mika"=>"Excluded"} | RAYYAN-LABELS: Management	10.1016/j.janxdis.2013.04.002	Acupuncture Therapy;Adult;Cognitive Behavioral Therapy;Dental Anxiety/psychology/*therapy;Humans;Hypnosis;Relaxation Therapy	23746494
rayyan-236331007	Conscious sedation for the management of dental anxiety in third molar extraction surgery: a systematic review.	2020	5	28	BMC oral health	1472-6831 (Electronic)	20	1	155	Melini M and Forni A and Cavallin F and Parotto M and Zanette G	https://pubmed.ncbi.nlm.nih.gov/32466796/	eng		England		RAYYAN-INCLUSION: {"Mika"=>"Excluded"} | RAYYAN-LABELS: Management	10.1186/s12903-020-01136-0	*Conscious Sedation;Dental Anxiety/*prevention & control;Humans;Midazolam;Molar, Third/surgery;Randomized Controlled Trials as Topic;*Tooth Extraction	32466796	PMC7254703
rayyan-236331008	Rationale for restoration of carious primary teeth: a review.	2012	12		European archives of paediatric dentistry : official journal of the European Academy of Paediatric Dentistry	1818-6300 (Print)	13	6	281-92	Finucane D	https://pubmed.ncbi.nlm.nih.gov/23235127/	eng		England		RAYYAN-INCLUSION: {"Mika"=>"Excluded"} | RAYYAN-LABELS: The main concern is not dental anxiety.	10.1007/BF03320828	Child;Dental Anxiety/etiology;Dental Care for Children/*statistics & numerical data;Dental Caries/complications/*therapy;*Dental Restoration, Permanent/adverse effects/statistics & numerical data;Humans;Quality of Life;Refusal to Treat;Tooth Loss/complications;*Tooth, Deciduous	23235127
rayyan-236331010	Pain catastrophizing in dental patients: implications for treatment management.	2013	11		Journal of the American Dental Association (1939)	1943-4723 (Electronic)	144	11	1244-51	Lin CS	https://pubmed.ncbi.nlm.nih.gov/24177402/	eng		England		RAYYAN-INCLUSION: {"Mika"=>"Excluded"} | RAYYAN-LABELS: The main concern is not dental anxiety. | USER-NOTES: {"Mika"=>["歯科不安が", "歯科不安が主体でない"]}	10.14219/jada.archive.2013.0052	Catastrophization/epidemiology/etiology/*psychology;Dental Anxiety/epidemiology/etiology/*psychology;Dental Care/methods/psychology;Humans;Professional-Patient Relations	24177402
rayyan-236331011	Mental health screening and referral to treatment in dental practices: A scoping review.	2024	4		Journal of dental education	1930-7837 (Electronic)	88	4	445-460	Culmer NP and Smith TB and Berryhill MB and Gurenlian J and Simpson L and Ogden S and Parrish J and Ryan L and White N and Bettis M and Greenwood C	https://pubmed.ncbi.nlm.nih.gov/38282325/	eng		United States		RAYYAN-INCLUSION: {"Mika"=>"Excluded"} | RAYYAN-LABELS: The main concern is not dental anxiety.	10.1002/jdd.13444	Humans;*Referral and Consultation;Mass Screening;Mental Health;Dental Anxiety/diagnosis;Dental Care	38282325
rayyan-236331012	Prevalence of dental anxiety among adults in China: a Meta-analysis.	2023	2	1	Hua xi kou qiang yi xue za zhi = Huaxi kouqiang yixue zazhi = West China journal of stomatology	2618-0456 (Electronic)	41	1	88-98	Hong F and Chen P and Yu X and Zeng J	https://pubmed.ncbi.nlm.nih.gov/38596946/	["eng", "chi"]		China		RAYYAN-INCLUSION: {"Mika"=>"Excluded"} | RAYYAN-LABELS: prevalence	10.7518/hxkq.2023.01.012	Adult;Female;Humans;Male;China/epidemiology;Cross-Sectional Studies;*Dental Anxiety/epidemiology;Prevalence	38596946	PMC9988445
rayyan-236331013	Empirical evidence of the relationship between parental and child dental fear: a structured review and meta-analysis.	2010	3		International journal of paediatric dentistry	1365-263X (Electronic)	20	2	83-101	Themessl-Huber M and Freeman R and Humphris G and MacGillivray S and Terzi N	https://pubmed.ncbi.nlm.nih.gov/20384823/	eng		England		RAYYAN-INCLUSION: {"Mika"=>"Included"}	10.1111/j.1365-263X.2009.00998.x	Age Factors;Child;Dental Anxiety/*etiology;Dental Care for Children/psychology;Humans;*Parent-Child Relations	20384823
rayyan-236331014	Scales used to rate adult patients' psycho-emotional status in tooth extraction procedures: a systematic review.	2017	7		International journal of oral and maxillofacial surgery	1399-0020 (Electronic)	46	7	886-898	Astramskaitė I and Juodžbalys G	https://pubmed.ncbi.nlm.nih.gov/28377143/	eng		Denmark		RAYYAN-INCLUSION: {"Mika"=>"Excluded"} | RAYYAN-LABELS: The main concern is not dental anxiety.	10.1016/j.ijom.2017.03.015	Adult;Dental Anxiety/*psychology;Humans;Pain Measurement/*methods;*Psychiatric Status Rating Scales;Stress, Psychological/*psychology;Tooth Extraction/*psychology	28377143
rayyan-236331015	Shared decision-making (SDM) in dentistry: A concise narrative review.	2019	12		Journal of evaluation in clinical practice	1365-2753 (Electronic)	25	6	1088-1093	Asa'ad F	https://pubmed.ncbi.nlm.nih.gov/30920092/	eng		England		RAYYAN-INCLUSION: {"Mika"=>"Excluded"} | RAYYAN-LABELS: The main concern is not dental anxiety.	10.1111/jep.13129	*Decision Making, Shared;*Decision Support Techniques;Dental Anxiety/drug therapy;Dental Care/*methods/standards;Dentist-Patient Relations;Humans;Informed Consent/*standards;Patient Participation/*methods;Patient Preference;Specialization	30920092
rayyan-236331016	Anesthetic issues and anxiety management in the female oral and maxillofacial surgery patient.	2007	5		Oral and maxillofacial surgery clinics of North America	1042-3699 (Print)	19	2	141-52, v	Crowley KE	https://pubmed.ncbi.nlm.nih.gov/18088873/	eng		United States		RAYYAN-INCLUSION: {"Mika"=>"Excluded"} | RAYYAN-LABELS: Management	10.1016/j.coms.2007.01.008	*Anesthesia, Dental;Anesthetics/adverse effects/pharmacology;Dental Anxiety/physiopathology/*psychology;Female;Humans;Oral Surgical Procedures/*psychology;Pain/physiopathology/psychology;Pregnancy;Sex Factors	18088873
rayyan-236331017	Communicating with Patients with Special Health Care Needs.	2016	7		Dental clinics of North America	1558-0512 (Electronic)	60	3	693-705	Espinoza KM and Heaton LJ	https://pubmed.ncbi.nlm.nih.gov/27264858/	eng		United States		RAYYAN-INCLUSION: {"Mika"=>"Excluded"} | RAYYAN-LABELS: Management	10.1016/j.cden.2016.02.004	Communication;*Communication Barriers;Dental Anxiety;*Dental Care for Persons with Disabilities;Dentist-Patient Relations;Humans;Intellectual Disability;Mental Disorders	27264858
rayyan-236331018	Effectiveness of Virtual Reality Glasses as a Distraction for Children During Dental Care.	2020	3	15	Pediatric dentistry	1942-5473 (Electronic)	42	2	93-102	Custódio NB and Costa FDS and Cademartori MG and da Costa VPP and Goettems ML	https://pubmed.ncbi.nlm.nih.gov/32276674/	eng		United States		RAYYAN-INCLUSION: {"Mika"=>"Excluded"} | RAYYAN-LABELS: Management		Child;Dental Anxiety;Dental Care;Eyeglasses;Humans;Pain Perception;*Virtual Reality	32276674
rayyan-236331019	Extended reality technology for alleviating adult dental anxiety: A systematic review and meta-analysis of randomized controlled trials.	2025	2		Journal of dentistry	1879-176X (Electronic)	153		105544	Yang Z and Liu P and Luo Y and Chai Z and Yang B	https://pubmed.ncbi.nlm.nih.gov/39743129/	eng		England		RAYYAN-INCLUSION: {"Mika"=>"Excluded"} | RAYYAN-LABELS: Management	10.1016/j.jdent.2024.105544	Humans;*Dental Anxiety/therapy/prevention & control;Randomized Controlled Trials as Topic;Adult;Blood Pressure;Heart Rate	39743129
rayyan-236331020	Behavioural science in dentistry. The role of the dental hygienist in prevention and treatment of the fearful dental patient.	2005	2		International journal of dental hygiene	1601-5029 (Print)	3	1	2-6	Skaret E and Soevdsnes EK	https://pubmed.ncbi.nlm.nih.gov/16451370/	eng		England		RAYYAN-INCLUSION: {"Mika"=>"Excluded"} | RAYYAN-LABELS: Management	10.1111/j.1601-5037.2004.00109.x	Age Factors;Dental Anxiety/epidemiology/prevention & control/*psychology;*Dental Hygienists;Humans;Professional Role;Sex Factors	16451370
rayyan-236331021	Management of child patient behavior: quality of care, fear and anxiety, and the child patient.	2013	3		Pediatric dentistry	1942-5473 (Electronic)	35	2	170-4	Wilson S	https://pubmed.ncbi.nlm.nih.gov/23635986/	eng		United States		RAYYAN-INCLUSION: {"Mika"=>"Excluded"} | RAYYAN-LABELS: Management		*Behavior Control;Child;*Child Behavior;Communication;Conscious Sedation;Dental Anxiety/psychology;Dental Care/psychology/standards;*Dentist-Patient Relations;Humans;Patient Care Team;Quality of Health Care;Tooth Injuries/psychology/*therapy	23635986
rayyan-236331023	The effect of audio distraction in reducing signs of stress and anxiety during pediatric dental treatment: a systematic review and meta-analysis.	2025	1	13	Clinical oral investigations	1436-3771 (Electronic)	29	1	58	Ramirez I and Reis CLB and Madalena IR and Filho FB and Oliveira MAHM and Antunes LS and Antunes LAA and Kirschneck C and Küchler EC and Oliveira DSB	https://pubmed.ncbi.nlm.nih.gov/39804393/	eng		Germany		RAYYAN-INCLUSION: {"Mika"=>"Excluded"} | RAYYAN-LABELS: Management	10.1007/s00784-024-06035-0	Humans;*Dental Anxiety/prevention & control;Child;*Stress, Psychological/prevention & control;*Dental Care for Children/psychology;*Anxiety/prevention & control	39804393
rayyan-236331024	Non-pharmacological interventions for reducing mental distress in patients undergoing dental procedures: Systematic review and meta-analysis.	2018	2		Journal of dentistry	1879-176X (Electronic)	69		22-31	Burghardt S and Koranyi S and Magnucki G and Strauss B and Rosendahl J	https://pubmed.ncbi.nlm.nih.gov/29154798/	eng		England		RAYYAN-INCLUSION: {"Mika"=>"Excluded"} | RAYYAN-LABELS: Management	10.1016/j.jdent.2017.11.005	Adult;Analgesics;Attention;Cognitive Behavioral Therapy;Databases, Factual;Dental Anxiety/psychology/*therapy;Humans;Hypnosis/*methods;Music Therapy;Pain/etiology/psychology;Pain Management/*methods;Randomized Controlled Trials as Topic;Relaxation Therapy/*methods	29154798
rayyan-236331025	Psychological treatment of fearful and phobic special needs patients.	2009	1		Special care in dentistry : official publication of the American Association of Hospital Dentists, the Academy of Dentistry for the Handicapped, and the American Society for Geriatric Dentistry	0275-1879 (Print)	29	1	51-7	Peltier B	https://pubmed.ncbi.nlm.nih.gov/19152568/	eng		United States		RAYYAN-INCLUSION: {"Mika"=>"Excluded"} | RAYYAN-LABELS: Management	10.1111/j.1754-4505.2008.00062.x	Breathing Exercises;Cognition Disorders/psychology;Communication;Dental Anxiety/psychology/*therapy;Dental Care for Persons with Disabilities/*psychology;Dentist-Patient Relations;Humans;Hypnosis, Dental;Imagery, Psychotherapy;*Psychotherapy;Relaxation Therapy	19152568
rayyan-236331026	Effectiveness of behavioural therapy and inhalational sedation in reducing dental anxiety among patients attending dental clinics - a systematic review and meta-analysis.	2025	3		Evidence-based dentistry	1476-5446 (Electronic)	26	1	70-71	Unnikrishnan G and Singh A and Purohit BM	https://pubmed.ncbi.nlm.nih.gov/39506128/	eng		England		RAYYAN-INCLUSION: {"Mika"=>"Excluded"} | RAYYAN-LABELS: Management	10.1038/s41432-024-01081-9	Humans;*Dental Anxiety/therapy/prevention & control;*Conscious Sedation/methods;*Behavior Therapy/methods;*Dental Clinics;Child;*Anesthesia, Dental/methods	39506128
rayyan-236331027	Does virtual reality reduce anxiety and pain in patients undergoing third molar surgery? A systematic review and meta-analysis.	2024	9		Oral and maxillofacial surgery	1865-1569 (Electronic)	28	3	1095-1104	Falci SGM and Lima LJS and de Sá Oliveira I and Becheleni MT and Silva HC and Galvão EL and de Souza GM	https://pubmed.ncbi.nlm.nih.gov/38834821/	eng		Germany		RAYYAN-INCLUSION: {"Mika"=>"Excluded"} | RAYYAN-LABELS: Management	10.1007/s10006-024-01265-8	Humans;*Dental Anxiety/prevention & control/psychology;*Molar, Third/surgery;*Pain, Postoperative/prevention & control/etiology;*Tooth Extraction/adverse effects/psychology;*Virtual Reality	38834821
rayyan-236331028	The Challenge of Child Management During Dental Care: Use of Nonpharmacological Approaches.	2019	7		Academic pediatrics	1876-2867 (Electronic)	19	5	495-496	Goettems ML and Dos Santos Costa F and da Costa VPP	https://pubmed.ncbi.nlm.nih.gov/31029738/	eng		United States		RAYYAN-INCLUSION: {"Mika"=>"Excluded"} | RAYYAN-LABELS: Management	10.1016/j.acap.2019.04.007	*Behavior Control;Child;Child Behavior/*psychology;Child, Preschool;Dental Anxiety/*prevention & control;*Dental Care for Children;Humans	31029738
rayyan-236331030	Needle phobia: etiology, adverse consequences, and patient management.	2010	10		Dental clinics of North America	1558-0512 (Electronic)	54	4	731-44	Sokolowski CJ and Giovannitti JA Jr and Boynes SG	https://pubmed.ncbi.nlm.nih.gov/20831935/	eng		United States		RAYYAN-INCLUSION: {"Mika"=>"Excluded"} | RAYYAN-LABELS: The main concern is not dental anxiety.	10.1016/j.cden.2010.06.012	Administration, Topical;Anesthetics, Local/administration & dosage;Anti-Anxiety Agents/therapeutic use;Arrhythmias, Cardiac/etiology;Avoidance Learning;Cognitive Behavioral Therapy;Dental Anxiety/*etiology/prevention & control;Desensitization, Psychologic;Electrocardiography;Electroencephalography;Humans;Needles/*adverse effects;Phobic Disorders/complications/*etiology/genetics/prevention & contr…	20831935
rayyan-236331031	Clinical management of dental anxiety: what works for whom?	2005	4		International dental journal	0020-6539 (Print)	55	2	73-80	De Jongh A and Adair P and Meijerink-Anderson M	https://pubmed.ncbi.nlm.nih.gov/15880961/	eng		England		RAYYAN-INCLUSION: {"Mika"=>"Excluded"} | RAYYAN-LABELS: Management	10.1111/j.1875-595x.2005.tb00037.x	Adaptation, Psychological;Adolescent;Adult;Anesthetics, Inhalation/therapeutic use;Benzodiazepines/therapeutic use;Child;Dental Anxiety/psychology/*therapy;Dental Care/psychology;Desensitization, Psychologic;Humans;Hypnotics and Sedatives/therapeutic use;Internal-External Control;Nitrous Oxide/therapeutic use;Premedication;Referral and Consultation;Relaxation	15880961
rayyan-236331032	Sedation of anxious children undergoing dental treatment.	2006	1	25	The Cochrane database of systematic reviews	1469-493X (Electronic)		1	CD003877	Matharu L and Ashley PF	https://pubmed.ncbi.nlm.nih.gov/16437466/	eng		England		RAYYAN-INCLUSION: {"Mika"=>"Excluded"} | RAYYAN-LABELS: Management	10.1002/14651858.CD003877.pub3	Anti-Anxiety Agents/therapeutic use;Barbiturates/therapeutic use;Child;Dental Anxiety/*drug therapy;Dental Care for Children/*psychology;Humans;Hypnotics and Sedatives/*therapeutic use;Preanesthetic Medication;Randomized Controlled Trials as Topic	16437466
rayyan-236331034	Pain and anxiety control: an online study guide.	2008	5		Journal of endodontics	1878-3554 (Electronic)	34	5	e165-79		https://pubmed.ncbi.nlm.nih.gov/18457697/	eng		United States		RAYYAN-INCLUSION: {"Mika"=>"Excluded"} | RAYYAN-LABELS: Management	10.1016/j.joen.2007.11.019	Analgesics/therapeutic use;Anesthesia, Dental/methods;Anesthetics, Local/administration & dosage;Dental Anxiety/*prevention & control;Dentin Sensitivity/prevention & control;Endodontics/*education;Humans;*Internet;Pain/*prevention & control;Pain, Postoperative/prevention & control;Pain, Referred/prevention & control;*Root Canal Therapy;Toothache/prevention & control	18457697
rayyan-236331035	Psychological intervention in acute dental pain: review.	2007	3	24	British dental journal	1476-5373 (Electronic)	202	6	337-43	Jerjes W and Hopper C and Kumar M and Upile T and Madland G and Newman S and Feinmann C	https://pubmed.ncbi.nlm.nih.gov/17384613/	eng		England		RAYYAN-INCLUSION: {"Mika"=>"Excluded"} | RAYYAN-LABELS: Management	10.1038/bdj.2007.227	Acute Disease/psychology;Dental Anxiety/*psychology;Humans;Postoperative Complications/*psychology;Toothache/*psychology/therapy	17384613
rayyan-236331036	Pain prevalence and severity before, during, and after root canal treatment: a systematic review.	2011	4		Journal of endodontics	1878-3554 (Electronic)	37	4	429-38	Pak JG and White SN	https://pubmed.ncbi.nlm.nih.gov/21419285/	eng		United States		RAYYAN-INCLUSION: {"Mika"=>"Excluded"} | RAYYAN-LABELS: Management	10.1016/j.joen.2010.12.016	Analgesics/therapeutic use;Dental Anxiety/psychology;Dental Pulp Diseases/*classification/therapy;Humans;*Pain Measurement;Pain, Postoperative/*classification;Periapical Diseases/classification/therapy;*Root Canal Therapy;Time Factors;Toothache/*classification/therapy	21419285
rayyan-236331037	Hereditary angioedema and anxiety in oral surgery: a case series report.	2015	5		Quintessence international (Berlin, Germany : 1985)	1936-7163 (Electronic)	46	5	417-22	Zanette G and Stellini E and Sivolella S and Bacci C and Facco E	https://pubmed.ncbi.nlm.nih.gov/25485317/	eng		Germany		RAYYAN-INCLUSION: {"Mika"=>"Excluded"} | RAYYAN-LABELS: The main concern is not dental anxiety.	10.3290/j.qi.a33180	Adult;Angioedemas, Hereditary/*psychology;*Dental Anxiety;Female;Humans;Male;*Oral Surgical Procedures;Retrospective Studies	25485317
rayyan-236331039	Parental Presence/Absence in the Dental Operatory as a Behavior Management Technique: A Review and Modified View.	2018	2	1	The journal of contemporary dental practice	1526-3711 (Electronic)	19	2	237-241	Riba H and Al-Shahrani A and Al-Ghutaimel H and Al-Otaibi A and Al-Kahtani S	https://pubmed.ncbi.nlm.nih.gov/29422477/	eng		India		RAYYAN-INCLUSION: {"Mika"=>"Excluded"} | RAYYAN-LABELS: Management	10.5005/jp-journals-10024-2243	Child;Child Behavior/*psychology;Child, Preschool;Dental Anxiety/*psychology;Dental Care for Children/*psychology;Dental Offices;*Dentist-Patient Relations;Humans;Infant;*Parent-Child Relations;Parents/*psychology	29422477
rayyan-236331040	Dog-Assisted Therapy (DAT) for the management of anxiety during paediatric dental care. A scoping review.	2024	6	3	European journal of paediatric dentistry	2035-648X (Electronic)	25	2	120-125	Garrocho-Rangel A and Rosales-Bérber M and Ríos-Méndez D and Flores-Velázquez J and Trejo-Herbert D and Pozos-Guillén F and Pozos-Guillén A	https://pubmed.ncbi.nlm.nih.gov/38501910/	eng		Italy		RAYYAN-INCLUSION: {"Mika"=>"Excluded"} | RAYYAN-LABELS: Management	10.23804/ejpd.2024.2001	Humans;Dogs;*Animal Assisted Therapy/methods;Child;*Dental Anxiety/prevention & control;*Dental Care for Children/methods;Animals	38501910
rayyan-236331041	The atraumatic restorative treatment approach: an "atraumatic" alternative.	2009	12	1	Medicina oral, patologia oral y cirugia bucal	1698-6946 (Electronic)	14	12	e668-73	Carvalho TS and Ribeiro TR and Bönecker M and Pinheiro EC and Colares V	https://pubmed.ncbi.nlm.nih.gov/19680186/	eng		Spain		RAYYAN-INCLUSION: {"Mika"=>"Excluded"} | RAYYAN-LABELS: Management		Dental Anxiety/*prevention & control;Dental Atraumatic Restorative Treatment/*methods;Humans	19680186
rayyan-236331042	The application of drug behavior management methods in the treatment of dental fear and oral diseases in children: A review.	2024	3	22	Medicine	1536-5964 (Electronic)	103	12	e37520	Huang Y and Yang C and Nie J and Zeng M and Kuang H and Zheng K and Sun H and Xie X and He X and Luo HB and Luo W	https://pubmed.ncbi.nlm.nih.gov/38518036/	eng		United States		RAYYAN-INCLUSION: {"Mika"=>"Excluded"} | RAYYAN-LABELS: Management	10.1097/MD.0000000000037520	Child;Humans;Dental Anxiety/drug therapy/prevention & control;*Anti-Anxiety Agents;Behavior Therapy;*Anesthesia;Conscious Sedation;*Anesthesia, Dental	38518036	PMC10956992
rayyan-236331043	Neurofibromatosis-1 and the provision of dental care.	2010	7		Dental update	0305-5000 (Print)	37	6	405-11	Moosajee S and Boyle C	https://pubmed.ncbi.nlm.nih.gov/20929155/	eng		England		RAYYAN-INCLUSION: {"Mika"=>"Excluded"} | RAYYAN-LABELS: The main concern is not dental anxiety.	10.12968/denu.2010.37.6.405	Adult;Dental Anxiety/prevention & control;*Dental Care for Chronically Ill;*Dental Care for Persons with Disabilities;Dental Caries/therapy;Facial Neoplasms/complications;Female;Humans;Male;Mouth Neoplasms/complications;Neurofibromatosis 1/*complications;Patient Care Team;Young Adult	20929155
rayyan-236331044	Pediatric sedation and anesthesia for the oral surgeon.	2013	8		Oral and maxillofacial surgery clinics of North America	1558-1365 (Electronic)	25	3	467-78, vi-vii	Todd DW	https://pubmed.ncbi.nlm.nih.gov/23870149/	eng		United States		RAYYAN-INCLUSION: {"Mika"=>"Excluded"} | RAYYAN-LABELS: Management	10.1016/j.coms.2013.03.009	Anesthesia, Dental/instrumentation/*methods;Child;Child, Preschool;Chronic Disease;Conscious Sedation/instrumentation/*methods;Dental Anxiety/psychology;Emergency Treatment/instrumentation;Humans;Infant;*Oral Surgical Procedures;Patient Care Planning;Risk Assessment	23870149
rayyan-236331045	Propranolol and D-cycloserine as adjunctive medications in reducing dental fear in sedation practice.	2010	1		SAAD digest	0049-1160 (Print)	26		27-35	Heaton LJ and McNeil DW and Milgrom P	https://pubmed.ncbi.nlm.nih.gov/20151608/	eng		England		RAYYAN-INCLUSION: {"Mika"=>"Excluded"} | RAYYAN-LABELS: Management		Adaptation, Psychological;Adjuvants, Anesthesia/*therapeutic use;*Anesthesia, Dental;Anti-Anxiety Agents/*therapeutic use;Behavior Therapy;*Conscious Sedation;Cycloserine/*therapeutic use;Dental Anxiety/*prevention & control;Humans;Propranolol/*therapeutic use	20151608	PMC2893885
rayyan-236331046	Enteral sedation: safety, efficacy, and controversy.	2007	5		Compendium of continuing education in dentistry (Jamesburg, N.J. : 1995)	1548-8578 (Print)	28	5	264-71; quiz 272, 282	Berthold C	https://pubmed.ncbi.nlm.nih.gov/17607891/	eng		United States		RAYYAN-INCLUSION: {"Mika"=>"Excluded"} | RAYYAN-LABELS: Management		Administration, Oral;Ambulatory Care;Anesthesia, Dental/*methods;Benzodiazepines/administration & dosage;Conscious Sedation/*methods;Dental Anxiety/prevention & control;Humans;Hypnotics and Sedatives/*administration & dosage;Triazolam/administration & dosage	17607891
rayyan-236331047	Exploring the Variations in the Use of Modified Dental Anxiety Scale (MDAS) in Literature: A Survey of Studies Published from 2014 to 2023.	2024	12		Clinical and experimental dental research	2057-4347 (Electronic)	10	6	e70040	Yeung AWK	https://pubmed.ncbi.nlm.nih.gov/39535365/	eng		United States		RAYYAN-INCLUSION: {"Mika"=>"Excluded"} | RAYYAN-LABELS: diagnose	10.1002/cre2.70040	Humans;*Dental Anxiety/diagnosis/psychology;*Psychometrics/methods;Surveys and Questionnaires	39535365	PMC11558100
rayyan-236331048	Balancing efficacy and safety in the use of oral sedation in dental outpatients.	2006	4		Journal of the American Dental Association (1939)	0002-8177 (Print)	137	4	502-13	Dionne RA and Yagiela JA and Coté CJ and Donaldson M and Edwards M and Greenblatt DJ and Haas D and Malviya S and Milgrom P and Moore PA and Shampaine G and Silverman M and Williams RL and Wilson S	https://pubmed.ncbi.nlm.nih.gov/16637480/	eng		England		RAYYAN-INCLUSION: {"Mika"=>"Excluded"} | RAYYAN-LABELS: Management	10.14219/jada.archive.2006.0223	Adult;Anesthesia, Dental/*adverse effects/methods;Anti-Anxiety Agents/administration & dosage/*adverse effects/pharmacokinetics;Child;Conscious Sedation/*adverse effects/methods;Dental Anxiety/drug therapy;Dental Care for Children/*methods;Humans;Triazolam/administration & dosage/*adverse effects/pharmacokinetics	16637480
rayyan-236331049	Using elements of hypnosis prior to or during pediatric dental treatment.	2013	1		Pediatric dentistry	1942-5473 (Electronic)	35	1	33-6	Peretz B and Bercovich R and Blumer S	https://pubmed.ncbi.nlm.nih.gov/23635894/	eng		United States		RAYYAN-INCLUSION: {"Mika"=>"Excluded"} | RAYYAN-LABELS: Management		Attention;Child;Dental Anxiety/*prevention & control;*Dental Care for Children;Humans;Hypnosis, Dental/*methods;Imagery, Psychotherapy	23635894
rayyan-236331050	FUNCTIONAL CHANGES IN BRAIN ACTIVITY AFTER HYPNOSIS: Neurobiological Mechanisms and Application to Patients with a Specific Phobia-Limitations and Future Directions.	2019	10		The International journal of clinical and experimental hypnosis	1744-5183 (Electronic)	67	4	449-474	Halsband U and Wolf TG	https://pubmed.ncbi.nlm.nih.gov/31526269/	eng		England		RAYYAN-INCLUSION: {"Mika"=>"Excluded"} | RAYYAN-LABELS: diagnose	10.1080/00207144.2019.1650551	Brain/diagnostic imaging/*physiology;Dental Anxiety/therapy;Electroencephalography;Functional Neuroimaging;Humans;*Hypnosis;Hypnosis, Dental;Magnetic Resonance Imaging;Phobic Disorders/physiopathology/*therapy;Positron-Emission Tomography	31526269
rayyan-236331051	Management of the uncooperative child.	2010	11		Oral and maxillofacial surgery clinics of North America	1558-1365 (Electronic)	22	4	461-9	Blitz M and Britton KC	https://pubmed.ncbi.nlm.nih.gov/20970712/	eng		United States		RAYYAN-INCLUSION: {"Mika"=>"Excluded"} | RAYYAN-LABELS: Management	10.1016/j.coms.2010.08.002	Anesthesia, Local/psychology;*Behavior Control;Child;*Child Behavior;Child Development Disorders, Pervasive/psychology;Dental Anxiety/prevention & control;Dental Care for Children/*psychology;Humans;Oral Surgical Procedures/*psychology;Patient Compliance	20970712
rayyan-236331052	The clinical effects of laser preparation of tooth surfaces for fissure sealants placement: a systematic review and meta-analysis.	2019	9	2	BMC oral health	1472-6831 (Electronic)	19	1	203	Zhang Y and Wang Y and Chen Y and Chen Y and Zhang Q and Zou J	https://pubmed.ncbi.nlm.nih.gov/31477081/	eng		England		RAYYAN-INCLUSION: {"Mika"=>"Excluded"} | RAYYAN-LABELS: Management	10.1186/s12903-019-0892-4	*Acid Etching, Dental;Child;Dental Anxiety;Dental Caries/*prevention & control;Humans;*Lasers, Solid-State;Pit and Fissure Sealants/adverse effects/*therapeutic use	31477081	PMC6719354
rayyan-236331053	Dental fear in children: clinical consequences. Suggested behaviour management strategies in treating children with dental fear.	2008	2		European archives of paediatric dentistry : official journal of the European Academy of Paediatric Dentistry	1818-6300 (Print)	9		41-6	ten Berg M	https://pubmed.ncbi.nlm.nih.gov/18328248/	eng		England		RAYYAN-INCLUSION: {"Mika"=>"Excluded"} | RAYYAN-LABELS: Management	10.1007/BF03262655	Adaptation, Psychological;*Behavior Control;Behavior Therapy;Child;*Child Behavior;Cooperative Behavior;Dental Anxiety/*psychology/therapy;Dental Care/psychology;*Dentist-Patient Relations;Humans	18328248
rayyan-236331054	Children with intellectual disabilities and pain perception: a review and suggestions for future assessment protocols.	2009	6		European archives of paediatric dentistry : official journal of the European Academy of Paediatric Dentistry	1818-6300 (Print)	10	2	57-60	van Dijk M and Valkenburg A and Boerlage AA and Tibboel D and Veerkamp JS	https://pubmed.ncbi.nlm.nih.gov/19627667/	eng		England		RAYYAN-INCLUSION: {"Mika"=>"Excluded"} | RAYYAN-LABELS: diagnose	10.1007/BF03321600	Autistic Disorder/physiopathology;Child;Child, Preschool;Dental Anxiety/diagnosis;*Dental Care for Children;*Dental Care for Persons with Disabilities;Down Syndrome/physiopathology;Humans;Nonverbal Communication;Pain/*physiopathology;Pain Measurement/*methods;Perception;*Persons with Intellectual Disabilities;Toothache/diagnosis	19627667
rayyan-236331055	A systematic review and meta-analysis on the use of Hypericum perforatum (St. John's Wort) for pain conditions in dental practice.	2012	10		Homeopathy : the journal of the Faculty of Homeopathy	1476-4245 (Electronic)	101	4	204-10	Raak C and Büssing A and Gassmann G and Boehm K and Ostermann T	https://pubmed.ncbi.nlm.nih.gov/23089215/	eng		Germany		RAYYAN-INCLUSION: {"Mika"=>"Excluded"} | RAYYAN-LABELS: Management	10.1016/j.homp.2012.08.001	Dental Anxiety/prevention & control;Dental Care/*methods;Homeopathy/*methods;Humans;*Hypericum;Pain/*drug therapy/prevention & control;Phytotherapy/*methods;Plant Extracts/therapeutic use	23089215
rayyan-236331056	Considerations for the use of enteral sedation in pediatric dentistry.	2008			The Journal of clinical pediatric dentistry	1053-4628 (Print)	32	2	85-93	Yasny JS and Asgari A	https://pubmed.ncbi.nlm.nih.gov/18389671/	eng		Singapore		RAYYAN-INCLUSION: {"Mika"=>"Excluded"} | RAYYAN-LABELS: Management	10.17796/jcpd.32.2.20777386241103x8	Administration, Oral;Anesthesia, Dental/*methods;Benzodiazepines/administration & dosage/classification;Child;Child, Preschool;Dental Anxiety/*prevention & control;Dental Care for Children/*methods;Humans;Hypnotics and Sedatives/*administration & dosage/classification;Narcotic Antagonists/administration & dosage/classification;Premedication/classification/*methods	18389671
rayyan-236331057	Does watching an informative video reduce the anxiety in patients undergoing third molar surgery: a systematic review of randomized controlled trials.	2024	3		Oral and maxillofacial surgery	1865-1569 (Electronic)	28	1	15-27	Souza MRF and Gonçalves MWA and de Souza GM and Fernandes IA and Galvão EL and Falci SGM	https://pubmed.ncbi.nlm.nih.gov/36525143/	eng		Germany		RAYYAN-INCLUSION: {"Mika"=>"Excluded"} | RAYYAN-LABELS: Management	10.1007/s10006-022-01132-4	Humans;*Molar, Third/surgery;Randomized Controlled Trials as Topic;*Dental Anxiety/prevention & control;*Audiovisual Aids	36525143
rayyan-236331058	Pain control and anxiety management for periodontal therapies.	2008			Periodontology 2000	0906-6713 (Print)	46		42-55	Wilson KE and Dorman ML and Moore PA and Girdler NM	https://pubmed.ncbi.nlm.nih.gov/18201345/	eng		Denmark		RAYYAN-INCLUSION: {"Mika"=>"Excluded"} | RAYYAN-LABELS: Management	10.1111/j.1600-0757.2008.00245.x	Anesthesia, Dental;Anesthetics, Local/administration & dosage;Conscious Sedation;Deep Sedation;Dental Anxiety/*prevention & control;Dental Care for Chronically Ill;Humans;Hypnotics and Sedatives/administration & dosage;Pain/*prevention & control;Periodontal Diseases/*therapy	18201345
rayyan-236331059	Two decades of ART: improving on success through further research.	2009			Journal of applied oral science : revista FOB	1678-7765 (Electronic)	17		122-33	Holmgren CJ and Figueredo MC	https://pubmed.ncbi.nlm.nih.gov/21499666/	eng		Brazil		RAYYAN-INCLUSION: {"Mika"=>"Excluded"} | RAYYAN-LABELS: Management	10.1590/s1678-77572009000700020	Dental Anxiety;Dental Atraumatic Restorative Treatment/*trends;Dental Cavity Preparation/methods;Dental Health Services;Dental Materials/therapeutic use;Dental Research/*trends;Dental Restoration, Permanent/methods;Forecasting;Humans;Public Health	21499666	PMC5467363
rayyan-236331060	Sedation of the pediatric patient.	2013	8		Journal of the California Dental Association	1043-2256 (Print)	41	8	603-11	Rothman DL	https://pubmed.ncbi.nlm.nih.gov/24073499/	eng		United States		RAYYAN-INCLUSION: {"Mika"=>"Excluded"} | RAYYAN-LABELS: Management		*Anesthesia, Dental/classification/methods;Behavior Control;Child;Child Behavior;*Conscious Sedation/classification/methods;Dental Anxiety/prevention & control;*Dental Care;Humans;Hypnotics and Sedatives/administration & dosage;Patient Care Planning	24073499
rayyan-236331061	Considerations for the management of patients with generalized anxiety disorder in the dental setting.	2018	3		General dentistry	0363-6771 (Print)	66	2	10-13	Henry A and Buchbinder W and Chaudhry S and Saraghi M and Panchal N	https://pubmed.ncbi.nlm.nih.gov/29513226/	eng		United States		RAYYAN-INCLUSION: {"Mika"=>"Excluded"} | RAYYAN-LABELS: Management		Anxiety Disorders/*complications/*drug therapy;Dental Anxiety/*complications/*drug therapy;Dental Care for Chronically Ill/*organization & administration;Humans	29513226
rayyan-236331062	Juvenile idiopathic arthritis: review of the literature and case report.	2013	1		Journal of dentistry for children (Chicago, Ill.)	1935-5068 (Electronic)	80	1	25-30	Beena JP	https://pubmed.ncbi.nlm.nih.gov/23595241/	eng		United States		RAYYAN-INCLUSION: {"Mika"=>"Excluded"} | RAYYAN-LABELS: The main concern is not dental anxiety.		Adolescent;Arthritis, Juvenile/*complications/drug therapy;Dental Anxiety;*Dental Care for Chronically Ill;Dental Caries/*complications;Dental Pulp Necrosis/complications;Dental Restoration, Permanent;Female;Gingivitis/complications;Humans;Malocclusion, Angle Class II/complications;Open Bite/complications;Root Canal Therapy;Tooth Fractures/*complications	23595241
rayyan-236331063	Vasovagal syncope in children and adolescents.	2008	5		General dentistry	0363-6771 (Print)	56	4	340-5	Kapusta R	https://pubmed.ncbi.nlm.nih.gov/19284194/	eng		United States		RAYYAN-INCLUSION: {"Mika"=>"Excluded"} | RAYYAN-LABELS: The main concern is not dental anxiety.		Adolescent;Child;Child, Preschool;Dental Anxiety/*complications/prevention & control;*Dental Care for Children;Humans;Pediatric Dentistry;Syncope, Vasovagal/etiology/*physiopathology/prevention & control	19284194
rayyan-236331064	IMPACT OF PULPECTOMY VERSUS EXTRACTION OF PRIMARY TEETH ON PATIENT-CENTERED OUTCOMES: A SYSTEMATIC REVIEW OF CLINICAL STUDIES.	2025	3		The journal of evidence-based dental practice	1532-3390 (Electronic)	25	1	102072	Vitali FC and Kominami PAA and Andrada AC and Takeshita EM and Massignan C	https://pubmed.ncbi.nlm.nih.gov/39947785/	eng		United States		RAYYAN-INCLUSION: {"Mika"=>"Excluded"} | RAYYAN-LABELS: The main concern is not dental anxiety.	10.1016/j.jebdp.2024.102072	Humans;*Tooth, Deciduous/surgery;*Tooth Extraction;*Pulpectomy;Quality of Life;Child;Pain, Postoperative;Oral Health;Dental Anxiety;Patient-Centered Care	39947785
rayyan-236331065	Special Care Dentistry Association consensus statement on sedation, anesthesia, and alternative techniques for people with special needs.	2009	1		Special care in dentistry : official publication of the American Association of Hospital Dentists, the Academy of Dentistry for the Handicapped, and the American Society for Geriatric Dentistry	0275-1879 (Print)	29	1	2-8; quiz 67-8	Glassman P and Caputo A and Dougherty N and Lyons R and Messieha Z and Miller C and Peltier B and Romer M	https://pubmed.ncbi.nlm.nih.gov/19152561/	eng		United States		RAYYAN-INCLUSION: {"Mika"=>"Excluded"} | RAYYAN-LABELS: Management	10.1111/j.1754-4505.2008.00055.x	Adaptation, Psychological;*Anesthesia, Dental;Anesthesia, General;Behavior Control;*Conscious Sedation;Consensus;Decision Making;*Deep Sedation;Dental Anxiety/prevention & control;*Dental Care for Chronically Ill/economics;*Dental Care for Persons with Disabilities/economics;Dental Hygienists/education;Dentist-Patient Relations;Education, Dental;Humans;Preventive Dentistry;Reimbursement Mechanism…	19152561
rayyan-236331066	Management of 2 teeth diagnosed with dens invaginatus with regenerative endodontics and apexification in the same patient: a case report and review.	2014	5		Journal of endodontics	1878-3554 (Electronic)	40	5	725-31	Kumar H and Al-Ali M and Parashos P and Manton DJ	https://pubmed.ncbi.nlm.nih.gov/24767572/	eng		United States		RAYYAN-INCLUSION: {"Mika"=>"Excluded"} | RAYYAN-LABELS: Management	10.1016/j.joen.2013.10.030	Aluminum Compounds/therapeutic use;Anti-Bacterial Agents/therapeutic use;Apexification/*methods;Calcium Compounds/therapeutic use;Child;Clindamycin/therapeutic use;Dens in Dente/*therapy;Dental Anxiety/complications;Dental Pulp/*physiology;Dental Pulp Necrosis/therapy;Dentinogenesis/physiology;Drug Combinations;Follow-Up Studies;Humans;Incisor/*abnormalities;Male;Oxides/therapeutic use;Periapical…	24767572
rayyan-236331067	Evaluating the advances and use of hypodermic needles in dentistry.	2014	10		Compendium of continuing education in dentistry (Jamesburg, N.J. : 1995)	2158-1797 (Electronic)	35	9	649-54; quiz 656	Boynes SG	https://pubmed.ncbi.nlm.nih.gov/25455611/	eng		United States		RAYYAN-INCLUSION: {"Mika"=>"Excluded"} | RAYYAN-LABELS: Management		*Anesthesia, Dental/psychology;Dental Anxiety/*etiology/*prevention & control/psychology;Humans;*Injections/adverse effects/psychology;*Needles;Pain Management;Pain Measurement	25455611
rayyan-236331068	Comparison of triazolam and zaleplon for sedation of dental patients.	2005	9		Dentistry today	8750-2186 (Print)	24	9	64-6, 68-9	Flanagan D and Goodchild JH	https://pubmed.ncbi.nlm.nih.gov/16229293/	eng		United States		RAYYAN-INCLUSION: {"Mika"=>"Excluded"} | RAYYAN-LABELS: Management		Acetamides/*administration & dosage;Anti-Anxiety Agents/*administration & dosage/pharmacology;Conscious Sedation/*methods;Dental Anxiety/prevention & control;GABA Modulators/pharmacology;Humans;Hypnotics and Sedatives/*administration & dosage;Pyrimidines/*administration & dosage;Triazolam/*administration & dosage/pharmacology	16229293
rayyan-236331069	Guideline on management of dental patients with special health care needs.	2012	9		Pediatric dentistry	1942-5473 (Electronic)	34	5	160-5		https://pubmed.ncbi.nlm.nih.gov/23211903/	eng		United States		RAYYAN-INCLUSION: {"Mika"=>"Excluded"} | RAYYAN-LABELS: Management		Adult;Child;Communication Barriers;Dental Anxiety/prevention & control;Dental Care for Persons with Disabilities/*standards;Diet;Humans;Medical History Taking;Patient Care Planning;Referral and Consultation	23211903
rayyan-236331070	Edentulism from a New Zealand perspective--a review of the literature.	2008	9		The New Zealand dental journal	0028-8047 (Print)	104	3	84-96	Sussex PV	https://pubmed.ncbi.nlm.nih.gov/18980049/	eng		New Zealand		RAYYAN-INCLUSION: {"Mika"=>"Excluded"} | RAYYAN-LABELS: The main concern is not dental anxiety.		Age Factors;Dental Anxiety/complications;Dental Caries/complications;Diabetes Complications;Focal Infection, Dental/complications;Humans;Incidence;Mouth, Edentulous/*epidemiology/*etiology;New Zealand/epidemiology;Periodontal Diseases/complications;Prevalence;Risk Factors;Sex Factors;Smoking/adverse effects;Socioeconomic Factors	18980049
rayyan-236331071	The use of anxiolytic medications to supplement local anesthesia in the anxious patient.	2005	3		Compendium of continuing education in dentistry (Jamesburg, N.J. : 1995)	1548-8578 (Print)	26	3	183-6, 188, 190; quiz 191, 209	Feck AS and Goodchild JH	https://pubmed.ncbi.nlm.nih.gov/15813572/	eng		United States		RAYYAN-INCLUSION: {"Mika"=>"Excluded"} | RAYYAN-LABELS: Management		Adult;Anesthesia, Local/*methods;Anti-Anxiety Agents/*therapeutic use;Carticaine/therapeutic use;Conscious Sedation/*methods;Dental Anxiety/*drug therapy;Female;Humans;Lidocaine/therapeutic use;Triazolam/*therapeutic use	15813572
rayyan-239027586	[Dental disorders with a psychosocial background].	2021	8		Bundesgesundheitsblatt, Gesundheitsforschung, Gesundheitsschutz	1437-1588 (Electronic)	64	8	951-958	Wolowski A and Schneider HJ and Eger T	https://pubmed.ncbi.nlm.nih.gov/34212207/	ger		Germany		RAYYAN-INCLUSION: {"Mika"=>"Excluded"} | RAYYAN-LABELS: The main concern is not dental anxiety.	10.1007/s00103-021-03369-y	*Dental Anxiety;Germany;Humans;*Oral Health	34212207	PMC8316243
rayyan-239027602	[Series: Communication in the dental practice. Dealing with anxiety in the dental office].	2019	11		Nederlands tijdschrift voor tandheelkunde	0028-2200 (Print)	126	11	571-578	Smith AJE and Bildt MM	https://pubmed.ncbi.nlm.nih.gov/31730134/	dut		Netherlands		RAYYAN-INCLUSION: {"Mika"=>"Excluded"} | RAYYAN-LABELS: The main concern is not dental anxiety.	10.5177/ntvt.2019.11.19075	Adult;Child;Communication;*Dental Anxiety;Dental Care;Dental Offices;*Dentist-Patient Relations;Humans	31730134
rayyan-239027616	[ANALIZA EMOCJI ZWIĄZANYCH Z LECZENIEM STOMATOLOGICZNYM ANALYSIS OF EMOTIONS RELATED TO DENTAL TREATMENT].	2018			Wiadomosci lekarskie (Warsaw, Poland : 1960)	0043-5147 (Print)	71	5	1046-1050	Białoszewska K and Owczarek K and Olczak-Kowalczyk D	https://pubmed.ncbi.nlm.nih.gov/30176638/	pol		Poland		RAYYAN-INCLUSION: {"Mika"=>"Excluded"} | RAYYAN-LABELS: The main concern is not dental anxiety.		*Adaptation, Psychological;*Dental Anxiety;Dental Care/*psychology;*Emotions;Humans	30176638
rayyan-239027627	[Dental treatment of fearful children: subjection, denyal or -guidance?].	2017	4		Nederlands tijdschrift voor tandheelkunde	0028-2200 (Print)	124	4	215-221	van Gemert-Schriks MCM and Bildt MM	https://pubmed.ncbi.nlm.nih.gov/28418416/	dut		Netherlands		RAYYAN-INCLUSION: {"Mika"=>"Excluded"} | RAYYAN-LABELS: その他	10.5177/ntvt.2017.04.16214	Child;Dental Anxiety/diagnosis/*prevention & control/psychology;Dental Care for Children/*methods/psychology;*Dentist-Patient Relations;Fear/*psychology;Humans;Practice Patterns, Dentists'	28418416
rayyan-239027631	[A PhD completed 8. Are extreme dental treatment anxiety, fainting or gagging separate or overlapping phenomena?].	2017	1		Nederlands tijdschrift voor tandheelkunde	0028-2200 (Print)	124	1	42-44	van Houtem CM	https://pubmed.ncbi.nlm.nih.gov/28067923/	dut		Netherlands		RAYYAN-INCLUSION: {"Mika"=>"Excluded"} | RAYYAN-LABELS: The main concern is not dental anxiety.	10.5177/ntvt.2017.01.16237	Attitude of Health Personnel;Dental Anxiety/psychology/*therapy;Dental Care/psychology/*standards;Dentist-Patient Relations;Gagging;Humans;Syncope	28067923
rayyan-239027641	[Atraumatic restorative treatment in relation to pain, discomfort and dental treatment anxiety].	2014	7		Nederlands tijdschrift voor tandheelkunde	0028-2200 (Print)	121	7	388-93	Frencken JE and Flohil KA and de Baat C	https://pubmed.ncbi.nlm.nih.gov/25174188/	dut		Netherlands		RAYYAN-INCLUSION: {"Mika"=>"Excluded"} | RAYYAN-LABELS: The main concern is not dental anxiety.		Adult;Child;Dental Anxiety/*prevention & control/psychology;Dental Atraumatic Restorative Treatment/*methods/psychology;Humans	25174188
rayyan-239027643	[Technology of nitrous oxide/oxygen inhalation sedation and its clinical application in pediatric dentistry].	2014	2		Hua xi kou qiang yi xue za zhi = Huaxi kouqiang yixue zazhi = West China journal of stomatology	1000-1182 (Print)	32	1	101-4	Zhong T and Hu D	https://pubmed.ncbi.nlm.nih.gov/24665653/	chi		China		RAYYAN-INCLUSION: {"Mika"=>"Excluded"} | RAYYAN-LABELS: Management	10.7518/hxkq.2014.01.024	Anesthesia, Dental;Anesthetics, Inhalation;Child;Conscious Sedation;Dental Anxiety;Humans;*Nitrous Oxide;Oxygen;*Pediatric Dentistry	24665653	PMC7041036
rayyan-239027655	[Effects of hypnosis in dental care].	2013	4		Presse medicale (Paris, France : 1983)	2213-0276 (Electronic)	42	4	e114-24	Jugé C and Tubert-Jeannin S	https://pubmed.ncbi.nlm.nih.gov/23428663/	fre		France		RAYYAN-INCLUSION: {"Mika"=>"Excluded"} | RAYYAN-LABELS: The main concern is not dental anxiety.	10.1016/j.lpm.2012.08.006	Arousal;Cognitive Behavioral Therapy;Dental Anxiety/*prevention & control/*psychology;Dental Care/*psychology;Double-Blind Method;Humans;Hypnosis, Dental/*methods;Pain Measurement/psychology;Patient Compliance/psychology;Randomized Controlled Trials as Topic;Treatment Outcome	23428663
rayyan-239027664	[Non-restorative treatment of cavities in temporary dentition: effective and child-friendly].	2011			Nederlands tijdschrift voor geneeskunde	1876-8784 (Electronic)	155	42	A3489	Gruythuysen RJ and van Strijp AJ and van Palestein Helderman WH and Frankenmolen FW	https://pubmed.ncbi.nlm.nih.gov/22027459/	dut		Netherlands		RAYYAN-INCLUSION: {"Mika"=>"Excluded"} | RAYYAN-LABELS: The main concern is not dental anxiety.		Cariostatic Agents/*therapeutic use;Child;Dental Anxiety/prevention & control;Dental Caries/*therapy;Humans;*Oral Hygiene;Psychology, Child;*Tooth, Deciduous	22027459
rayyan-239027673	[Management of conscious sedation in dental treatment for asthma patients].	2010	6		Zhongguo yi xue ke xue yuan xue bao. Acta Academiae Medicinae Sinicae	1000-503X (Print)	32	3	357-60	Ma L and Wan K	https://pubmed.ncbi.nlm.nih.gov/20602893/	chi		China		RAYYAN-INCLUSION: {"Mika"=>"Excluded"} | RAYYAN-LABELS: The main concern is not dental anxiety.	10.3881/j.issn.1000-503X.2010.03.027	Anesthesia, Dental/*methods;*Asthma/etiology;Dental Anxiety/complications;Humans	20602893
rayyan-239027678	[Risks of dental fear reduction treatments].	2009	6		Nederlands tijdschrift voor tandheelkunde	0028-2200 (Print)	116	6	324-9	de Jongh A and Broers DL	https://pubmed.ncbi.nlm.nih.gov/19585885/	dut		Netherlands		RAYYAN-INCLUSION: {"Mika"=>"Excluded"} | RAYYAN-LABELS: Management		*Behavior Therapy;Dental Anxiety/*psychology/*therapy;Dental Care/*psychology;*Dentist-Patient Relations;Female;Humans;Male;Referral and Consultation;Treatment Refusal	19585885
rayyan-239027695	[Choice criteria of premedication in outpatient stomatologic department].	2006			Stomatologiia	0039-1735 (Print)	85	5	24-8	Novikova SG and Lobanova EG and Rabinovich SA and Novikov DV and Emel'ianova TV	https://pubmed.ncbi.nlm.nih.gov/17159839/	rus		Russia (Federation)		RAYYAN-INCLUSION: {"Mika"=>"Excluded"} | RAYYAN-LABELS: Management		Animals;Clinical Trials as Topic;Dental Anxiety/*drug therapy;Humans;Nootropic Agents/therapeutic use;*Premedication;Stress, Psychological/etiology/prevention & control;Tranquilizing Agents/therapeutic use	17159839
rayyan-243127236	Basic behavioral management techniques in pediatric dentistry: A systematic review and meta-analysis.	2022	11		Journal of dentistry	1879-176X (Electronic)	126		104303	Gizani S and Seremidi K and Katsouli K and Markouli A and Kloukos D	https://pubmed.ncbi.nlm.nih.gov/36152953/	eng		England		RAYYAN-INCLUSION: {"Mika"=>"Excluded"} | RAYYAN-LABELS: Management	10.1016/j.jdent.2022.104303	Child;Humans;*Pediatric Dentistry;*Anxiety/therapy;Anxiety Disorders	36152953
rayyan-243127242	Psychosocial oral health-related quality of life impact: A systematic review.	2021	3		Journal of oral rehabilitation	1365-2842 (Electronic)	48	3	282-292	Su N and van Wijk A and Visscher CM	https://pubmed.ncbi.nlm.nih.gov/32761938/	eng		England		RAYYAN-INCLUSION: {"Mika"=>"Excluded"} | RAYYAN-LABELS: The main concern is not dental anxiety.	10.1111/joor.13064	Facial Pain;Humans;Oral Health;*Periodontitis;*Quality of Life;Surveys and Questionnaires	32761938	PMC7984127
rayyan-243127243	The oral health of people with anxiety and depressive disorders - a systematic review and meta-analysis.	2016	8		Journal of affective disorders	1573-2517 (Electronic)	200		119-32	Kisely S and Sawyer E and Siskind D and Lalloo R	https://pubmed.ncbi.nlm.nih.gov/27130961/	eng		Netherlands		RAYYAN-INCLUSION: {"Mika"=>"Excluded"} | RAYYAN-LABELS: The main concern is not dental anxiety.	10.1016/j.jad.2016.04.040	Anxiety Disorders/*complications/epidemiology;Comorbidity;Cross-Sectional Studies;Dental Caries/epidemiology;Depressive Disorder/*complications/epidemiology;Humans;Mouth Diseases/*epidemiology/etiology;*Oral Health;Risk Factors;Tooth Diseases/*epidemiology/etiology	27130961
rayyan-243127244	Strategies to manage patients with dental anxiety and dental phobia: literature review.	2016			Clinical, cosmetic and investigational dentistry	1179-1357 (Print)	8		35-50	Appukuttan DP	https://pubmed.ncbi.nlm.nih.gov/27022303/	eng		New Zealand		RAYYAN-INCLUSION: {"Mika"=>"Excluded"} | RAYYAN-LABELS: Management	10.2147/CCIDE.S63626		27022303	PMC4790493
rayyan-243127245	Virtual reality and behaviour management in paediatric dentistry: a systematic review.	2023	12	12	BMC oral health	1472-6831 (Electronic)	23	1	995	Barros Padilha DX and Veiga NJ and Mello-Moura ACV and Nunes Correia P	https://pubmed.ncbi.nlm.nih.gov/38087294/	eng		England		RAYYAN-INCLUSION: {"Mika"=>"Excluded"} | RAYYAN-LABELS: Management	10.1186/s12903-023-03595-7	Child;Humans;*Pediatric Dentistry;Pain;Anxiety;Pain Management;*Virtual Reality	38087294	PMC10717698
rayyan-243127247	Atraumatic restorative treatment and minimal intervention dentistry.	2017	8	11	British dental journal	1476-5373 (Electronic)	223	3	183-189	Frencken JE	https://pubmed.ncbi.nlm.nih.gov/28798450/	eng		England		RAYYAN-INCLUSION: {"Mika"=>"Excluded"} | RAYYAN-LABELS: The main concern is not dental anxiety.	10.1038/sj.bdj.2017.664	*Dental Atraumatic Restorative Treatment;Dental Care/*methods;Dental Caries/*therapy;Dentin;Humans	28798450
rayyan-243127248	Efficacy of Hypnosis on Dental Anxiety and Phobia: A Systematic Review and Meta-Analysis.	2022	4	20	Brain sciences	2076-3425 (Print)	12	5		Wolf TG and Schläppi S and Benz CI and Campus G	https://pubmed.ncbi.nlm.nih.gov/35624907/	eng		Switzerland		RAYYAN-INCLUSION: {"Mika"=>"Excluded"} | RAYYAN-LABELS: Management	10.3390/brainsci12050521		35624907	PMC9138388
rayyan-243127249	The Current and Potential Application of Medicinal Cannabis Products in Dentistry.	2021	9	10	Dentistry journal	2304-6767 (Electronic)	9	9		Lowe H and Toyang N and Steele B and Bryant J and Ngwa W and Nedamat K	https://pubmed.ncbi.nlm.nih.gov/34562980/	eng		Switzerland		RAYYAN-INCLUSION: {"Mika"=>"Excluded"} | RAYYAN-LABELS: The main concern is not dental anxiety.	10.3390/dj9090106		34562980	PMC8466648
rayyan-243127253	Effect of low-level laser stimulation of acupuncture points in pediatric dentistry: a systematic review.	2023	1	24	Lasers in medical science	1435-604X (Electronic)	38	1	52	Mira PCDS and Vilela LD and Corona SAM and Borsatto MC	https://pubmed.ncbi.nlm.nih.gov/36690781/	eng		England		RAYYAN-INCLUSION: {"Mika"=>"Excluded"} | RAYYAN-LABELS: The main concern is not dental anxiety.	10.1007/s10103-023-03720-6	Humans;Child;Acupuncture Points;Pediatric Dentistry;*Sleep Bruxism;Pain;*Low-Level Light Therapy/methods;Lasers	36690781
rayyan-243127255	Psychological behavior management techniques to alleviate dental fear and anxiety in 4-14-year-old children in pediatric dentistry: A systematic review and meta-analysis.	2022			Dental research journal	1735-3327 (Print)	19		47	Kohli N and Hugar SM and Soneta SP and Saxena N and Kadam KS and Gokhale N	https://pubmed.ncbi.nlm.nih.gov/35915712/	eng		Iran		RAYYAN-INCLUSION: {"Mika"=>"Excluded"} | RAYYAN-LABELS: Management			35915712	PMC9338387
rayyan-243127256	Conscious Sedation in Dentistry.	2018	7		Annals of maxillofacial surgery	2231-0746 (Print)	8	2	320-323	Kapur A and Kapur V	https://pubmed.ncbi.nlm.nih.gov/30693254/	eng		India		RAYYAN-INCLUSION: {"Mika"=>"Excluded"} | RAYYAN-LABELS: Management	10.4103/ams.ams_191_18		30693254	PMC6327823
rayyan-243127258	Children's Dental Fear: Occurrence Mechanism and Prevention Guidance.	2023			Journal of multidisciplinary healthcare	1178-2390 (Print)	16		2013-2021	Ying J and Tao H and He Q and Zhang Z and Hu W and Chen S and Guan Y	https://pubmed.ncbi.nlm.nih.gov/37484820/	eng		New Zealand		RAYYAN-INCLUSION: {"Mika"=>"Included"}	10.2147/JMDH.S412412		37484820	PMC10362871
rayyan-243127260	An Introduction to Assessing Dental Fear and Anxiety in Children.	2020	4	4	Healthcare (Basel, Switzerland)	2227-9032 (Print)	8	2		Yon MJY and Chen KJ and Gao SS and Duangthip D and Lo ECM and Chu CH	https://pubmed.ncbi.nlm.nih.gov/32260395/	eng		Switzerland		RAYYAN-INCLUSION: {"Mika"=>"Excluded"} | RAYYAN-LABELS: prevalence	10.3390/healthcare8020086		32260395	PMC7348974
rayyan-243127262	Oral Health, Nutritional Choices, and Dental Fear and Anxiety.	2017	1	21	Dentistry journal	2304-6767 (Electronic)	5	1		Beaudette JR and Fritz PC and Sullivan PJ and Ward WE	https://pubmed.ncbi.nlm.nih.gov/29563414/	eng		Switzerland		RAYYAN-INCLUSION: {"Mika"=>"Included"}	10.3390/dj5010008		29563414	PMC5806984
rayyan-243127263	Pathways of fear and anxiety in dentistry: A review.	2014	11	16	World journal of clinical cases	2307-8960 (Print)	2	11	642-53	Carter AE and Carter G and Boschen M and AlShwaimi E and George R	https://pubmed.ncbi.nlm.nih.gov/25405187/	eng		United States		RAYYAN-INCLUSION: {"Mika"=>"Included"}	10.12998/wjcc.v2.i11.642		25405187	PMC4233415
rayyan-243127268	Opioid and Multi-Drug Pediatric Dental Sedation: A Narrative Review.	2022	1	15	Journal of dentistry for children (Chicago, Ill.)	1935-5068 (Electronic)	89	1	57-65	Nelson T and Wilson S and Tanbonliong T	https://pubmed.ncbi.nlm.nih.gov/35337401/	eng		United States		RAYYAN-INCLUSION: {"Mika"=>"Excluded"} | RAYYAN-LABELS: Management		Adolescent;*Analgesics, Opioid/adverse effects;Anesthesia, General;Child;Child, Preschool;*Conscious Sedation/methods;Humans;Pediatric Dentistry;Pharmaceutical Preparations	35337401
rayyan-243127270	What is the gold standard of the dental anxiety scale?	2023	8		Journal of dental anesthesia and pain medicine	2383-9309 (Print)	23	4	193-212	Chi SI	https://pubmed.ncbi.nlm.nih.gov/37559670/	eng		Korea (South)		RAYYAN-INCLUSION: {"Mika"=>"Excluded"} | RAYYAN-LABELS: prevalence	10.17245/jdapm.2023.23.4.193		37559670	PMC10407447
rayyan-243127271	Augmented and virtual reality in dental medicine: A systematic review.	2019	5		Computers in biology and medicine	1879-0534 (Electronic)	108		93-100	Joda T and Gallucci GO and Wismeijer D and Zitzmann NU	https://pubmed.ncbi.nlm.nih.gov/31003184/	eng		United States		RAYYAN-INCLUSION: {"Mika"=>"Excluded"} | RAYYAN-LABELS: Management	10.1016/j.compbiomed.2019.03.012	*Augmented Reality;*Dentistry;Humans;*User-Computer Interface;*Virtual Reality	31003184
rayyan-243127272	Empathy among dental students: A systematic review of literature.	2019	10		Journal of the Indian Society of Pedodontics and Preventive Dentistry	1998-3905 (Electronic)	37	4	316-326	Narang R and Mittal L and Saha S and Aggarwal VP and Sood P and Mehra S	https://pubmed.ncbi.nlm.nih.gov/31710004/	eng		India		RAYYAN-INCLUSION: {"Mika"=>"Excluded"} | RAYYAN-LABELS: The main concern is not dental anxiety.	10.4103/JISPPD.JISPPD_72_19	Dentists;*Empathy;Female;Humans;Male;*Students, Dental	31710004
rayyan-243127274	Syncope in Dental Practices: A Systematic Review on Aetiology and Management.	2021	9		The journal of evidence-based dental practice	1532-3390 (Electronic)	21	3	101581	Hutse I and Coppens M and Herbelet S and Seyssens L and Marks L	https://pubmed.ncbi.nlm.nih.gov/34479666/	eng		United States		RAYYAN-INCLUSION: {"Mika"=>"Excluded"} | RAYYAN-LABELS: The main concern is not dental anxiety.	10.1016/j.jebdp.2021.101581	*Anesthesia, Local;*Anesthetics, Local;Conscious Sedation;Humans;Male;Prospective Studies;Syncope/etiology	34479666
rayyan-243127275	Qualitative Evaluation of YouTube Videos on Dental Fear, Anxiety and Phobia.	2022	12	31	International journal of environmental research and public health	1660-4601 (Electronic)	20	1		Wong NSM and Yeung AWK and McGrath CP and Leung YY	https://pubmed.ncbi.nlm.nih.gov/36613071/	eng		Switzerland		RAYYAN-INCLUSION: {"Mika"=>"Excluded"} | RAYYAN-LABELS: Management	10.3390/ijerph20010750	Humans;Anxiety;Information Dissemination;Patients;*Phobic Disorders/therapy;*Social Media;Video Recording	36613071	PMC9819845
rayyan-243127276	Virtual reality in managing dental pain and anxiety: a comprehensive review.	2023			Frontiers in medicine	2296-858X (Print)	10		1285142	Fan L and Zeng J and Ran L and Zhang C and Wang J and Yu C and Zhao N	https://pubmed.ncbi.nlm.nih.gov/38131048/	eng		Switzerland		RAYYAN-INCLUSION: {"Mika"=>"Excluded"} | RAYYAN-LABELS: Management	10.3389/fmed.2023.1285142		38131048	PMC10736194
rayyan-243127278	Smartphone Applications in Dentistry: A Scoping Review.	2023	10	20	Dentistry journal	2304-6767 (Electronic)	11	10		Pascadopoli M and Zampetti P and Nardi MG and Pellegrini M and Scribante A	https://pubmed.ncbi.nlm.nih.gov/37886928/	eng		Switzerland		RAYYAN-INCLUSION: {"Mika"=>"Excluded"} | RAYYAN-LABELS: The main concern is not dental anxiety.	10.3390/dj11100243		37886928	PMC10605491
rayyan-243127279	Nitrous Oxide and Midazolam Sedation: A Systematic Review and Meta-Analysis.	2017			Anesthesia progress	0003-3006 (Print)	64	2	59-65	Sivaramakrishnan G and Sridharan K	https://pubmed.ncbi.nlm.nih.gov/28604098/	eng		United States		RAYYAN-INCLUSION: {"Mika"=>"Excluded"} | RAYYAN-LABELS: Management	10.2344/anpr-63-03-06	Anesthesia, Dental;*Conscious Sedation;Humans;Hypnotics and Sedatives/*pharmacology;Midazolam/*pharmacology;Nitrous Oxide/*pharmacology;Outcome Assessment, Health Care	28604098	PMC5467758
rayyan-243127281	Role of Hypnosis in Dental Treatment: A Narrative Review.	2021	3		Journal of International Society of Preventive & Community Dentistry	2231-0762 (Print)	11	2	115-124	Venkiteswaran A and Tandon S	https://pubmed.ncbi.nlm.nih.gov/34036071/	eng		India		RAYYAN-INCLUSION: {"Mika"=>"Excluded"} | RAYYAN-LABELS: Management	10.4103/jispcd.JISPCD_320_20		34036071	PMC8118047
rayyan-243127284	The Odyssey of Dental Anxiety: From Prehistory to the Present. A Narrative Review.	2017			Frontiers in psychology	1664-1078 (Print)	8		1155	Facco E and Zanette G	https://pubmed.ncbi.nlm.nih.gov/28744243/	eng		Switzerland		RAYYAN-INCLUSION: {"Mika"=>"Excluded"} | RAYYAN-LABELS: Management	10.3389/fpsyg.2017.01155		28744243	PMC5504153
rayyan-243127285	Novel dental anesthetic and associated devices: a scoping review.	2024	6		Journal of dental anesthesia and pain medicine	2383-9309 (Print)	24	3	161-171	Min KH and Morse Z	https://pubmed.ncbi.nlm.nih.gov/38840649/	eng		Korea (South)		RAYYAN-INCLUSION: {"Mika"=>"Excluded"} | RAYYAN-LABELS: Management	10.17245/jdapm.2024.24.3.161		38840649	PMC11148412
rayyan-243127286	Evaluating factors associated with fear and anxiety to dental treatment-A systematic review.	2020	9		Journal of family medicine and primary care	2249-4863 (Print)	9	9	4530-4535	Murad MH and Ingle NA and Assery MK	https://pubmed.ncbi.nlm.nih.gov/33209758/	eng		India		RAYYAN-INCLUSION: {"Mika"=>"Included"}	10.4103/jfmpc.jfmpc_607_20		33209758	PMC7652176
rayyan-243127287	Dental patient-reported outcomes following traumatic dental injuries and treatment: A narrative review.	2023	8		Dental traumatology : official publication of International Association for Dental Traumatology	1600-9657 (Electronic)	39	4	304-313	Nagendrababu V and Vinothkumar TS and Rossi-Fedele G and Doğramacı EJ and Duncan HF and Abbott PV and Levin L and Lin S and Dummer PMH	https://pubmed.ncbi.nlm.nih.gov/36744323/	eng		Denmark		RAYYAN-INCLUSION: {"Mika"=>"Excluded"} | RAYYAN-LABELS: The main concern is not dental anxiety.	10.1111/edt.12827	Humans;Quality of Life;*Traumatology;Patient Reported Outcome Measures;Self Report;*Tooth Injuries/therapy	36744323
rayyan-243127291	Dental fear & anxiety and dental pain in children and adolescents; a systemic review.	2015	6		Journal of dental anesthesia and pain medicine	2383-9309 (Print)	15	2	53-61	Shim YS and Kim AH and Jeon EY and An SY	https://pubmed.ncbi.nlm.nih.gov/28879259/	eng		Korea (South)		RAYYAN-INCLUSION: {"Mika"=>"Included"}	10.17245/jdapm.2015.15.2.53		28879259	PMC5564099
rayyan-243127292	Efficacy of Music Intervention for Dental Anxiety Disorders: A Systematic Review and Meta-Analysis.	2023	1	20	Medicina (Kaunas, Lithuania)	1648-9144 (Electronic)	59	2		Tan K and Liu H and Huang S and Li C	https://pubmed.ncbi.nlm.nih.gov/36837411/	eng		Switzerland		RAYYAN-INCLUSION: {"Mika"=>"Excluded"} | RAYYAN-LABELS: Management	10.3390/medicina59020209	Humans;*Music;*Music Therapy/methods;Anxiety/prevention & control;Anxiety Disorders;Pain;Multicenter Studies as Topic	36837411	PMC9961880
rayyan-243127296	Association between sleep bruxism and anxiety symptoms in adults: A systematic review.	2019	5		Journal of oral rehabilitation	1365-2842 (Electronic)	46	5	482-491	Polmann H and Domingos FL and Melo G and Stuginski-Barbosa J and Guerra ENDS and Porporatti AL and Dick BD and Flores-Mir C and De Luca Canto G	https://pubmed.ncbi.nlm.nih.gov/30805947/	eng		England		RAYYAN-INCLUSION: {"Mika"=>"Excluded"} | RAYYAN-LABELS: The main concern is not dental anxiety.	10.1111/joor.12785	Anxiety/*complications/diagnosis/*physiopathology;Cross-Sectional Studies;Humans;Polysomnography;Risk Factors;Sleep Bruxism/*complications/physiopathology/*psychology;Surveys and Questionnaires	30805947
rayyan-243127297	A Patient with Severe Anxiety and Episodes of Fainting in Need of Dental Restoration.	2023	7		Dental clinics of North America	1558-0512 (Electronic)	67	3	499-501	Mistry N and Kufta K and Mupparapu M and Panchal N	https://pubmed.ncbi.nlm.nih.gov/37244725/	eng		United States		RAYYAN-INCLUSION: {"Mika"=>"Excluded"} | RAYYAN-LABELS: The main concern is not dental anxiety.	10.1016/j.cden.2023.02.029	Humans;*Syncope/diagnosis/etiology/therapy;*Syncope, Vasovagal/diagnosis;Anxiety	37244725
rayyan-243127299	Evaluation of Parental Dental Fear and Anxiety (DFA) on Adolescent Dental Treatment: A Narrative review.	2022	1		Journal of International Society of Preventive & Community Dentistry	2231-0762 (Print)	12	1	12-19	Hegde T and Bhavyashri P and Vasthare R and Karthik M and Munoli R	https://pubmed.ncbi.nlm.nih.gov/35281685/	eng		India		RAYYAN-INCLUSION: {"Mika"=>"Included"}	10.4103/jispcd.JISPCD_261_21		35281685	PMC8896592
rayyan-243127300	Systematic Review on the Use of Homeopathy in Dentistry: Critical Analysis of Clinical Trials.	2021	3		Journal of alternative and complementary medicine (New York, N.Y.)	1557-7708 (Electronic)	27	3	214-224	Amaral TG and Zina LG and Paula JS	https://pubmed.ncbi.nlm.nih.gov/33170020/	eng		United States		RAYYAN-INCLUSION: {"Mika"=>"Excluded"} | RAYYAN-LABELS: Management	10.1089/acm.2020.0271	Adolescent;Adult;Aged;Child;Clinical Trials as Topic;Dentistry/*statistics & numerical data;Female;Homeopathy/*statistics & numerical data;Humans;Male;Middle Aged;Oral Health;Young Adult	33170020
rayyan-243127307	Promoting regular dental attendance in problem-orientated dental attenders: A systematic review of potential interventions.	2021	10		Journal of oral rehabilitation	1365-2842 (Electronic)	48	10	1183-1191	Currie CC and Araujo-Soares V and Stone SJ and Beyer F and Durham J	https://pubmed.ncbi.nlm.nih.gov/34398460/	eng		England		RAYYAN-INCLUSION: {"Mika"=>"Excluded"} | RAYYAN-LABELS: The main concern is not dental anxiety.	10.1111/joor.13244	Adult;*Anxiety;Humans	34398460	PMC9292277
rayyan-243127309	Is aromatherapy associated with patient's dental anxiety levels? A systematic review and meta-analysis.	2021	8		Journal of dental anesthesia and pain medicine	2383-9309 (Print)	21	4	311-319	Purohit A and Singh A and Purohit B and Shakti P and Shah N	https://pubmed.ncbi.nlm.nih.gov/34395898/	eng		Korea (South)		RAYYAN-INCLUSION: {"Mika"=>"Excluded"} | RAYYAN-LABELS: Management	10.17245/jdapm.2021.21.4.311		34395898	PMC8349671
rayyan-243127310	Eating disorders and oral health: a scoping review on the role of dietitians.	2020			Journal of eating disorders	2050-2974 (Print)	8		49	Patterson-Norrie T and Ramjan L and Sousa MS and Sank L and George A	https://pubmed.ncbi.nlm.nih.gov/33062271/	eng		England		RAYYAN-INCLUSION: {"Mika"=>"Excluded"} | RAYYAN-LABELS: The main concern is not dental anxiety.	10.1186/s40337-020-00325-0		33062271	PMC7552467
rayyan-243127311	The influence of anxiety on pain perception and its repercussion on endodontic treatment: a systematic review.	2023	10		Clinical oral investigations	1436-3771 (Electronic)	27	10	5709-5718	Farias ZBBM and Campello CP and da Silveira MMF and Moraes SLD and do Egito Vasconcelos BC and Pellizzer EP	https://pubmed.ncbi.nlm.nih.gov/37526740/	eng		Germany		RAYYAN-INCLUSION: {"Mika"=>"Included"}	10.1007/s00784-023-05181-1		37526740
rayyan-243127312	Assessment of Different Distraction Behavioral Methods in Pediatric Dental Clinic: A Systematic Review.	2023	7		Cureus	2168-8184 (Print)	15	7	e42366	Dahlan M and Alsaywed R and Alamoudi R and Batarfi AA and Basodan OY and Gazzaz Y and Alqarni YA and Alamoudi A	https://pubmed.ncbi.nlm.nih.gov/37621781/	eng		United States		RAYYAN-INCLUSION: {"Mika"=>"Excluded"} | RAYYAN-LABELS: Management	10.7759/cureus.42366		37621781	PMC10445507
rayyan-243127313	Digital Health in Children's Oral and Dental Health: An Overview and a Bibliometric Analysis.	2022	7	13	Children (Basel, Switzerland)	2227-9067 (Print)	9	7		Bastani P and Manchery N and Samadbeik M and Ha DH and Do LG	https://pubmed.ncbi.nlm.nih.gov/35884023/	eng		Switzerland		RAYYAN-INCLUSION: {"Mika"=>"Excluded"} | RAYYAN-LABELS: The main concern is not dental anxiety.	10.3390/children9071039		35884023	PMC9321641
rayyan-243127315	Conscious Sedation: Emerging Trends in Pediatric Dentistry.	2017	4		Anesthesia, essays and researches	0259-1162 (Print)	11	2	277-281	Attri JP and Sharan R and Makkar V and Gupta KK and Khetarpal R and Kataria AP	https://pubmed.ncbi.nlm.nih.gov/28663606/	eng		India		RAYYAN-INCLUSION: {"Mika"=>"Excluded"} | RAYYAN-LABELS: Management	10.4103/0259-1162.171458		28663606	PMC5490120
rayyan-243127317	Oral health status and dental care for individuals with visual impairment. A narrative review.	2023	3		Special care in dentistry : official publication of the American Association of Hospital Dentists, the Academy of Dentistry for the Handicapped, and the American Society for Geriatric Dentistry	1754-4505 (Electronic)	43	2	221-231	Blanco López MA and Diniz Freitas M and Limeres Posse J and Hernández-Vallejo G and López-Pintor RM	https://pubmed.ncbi.nlm.nih.gov/35941095/	eng		United States		RAYYAN-INCLUSION: {"Mika"=>"Excluded"} | RAYYAN-LABELS: The main concern is not dental anxiety.	10.1111/scd.12764	Humans;Oral Health;Quality of Life;Oral Hygiene;*Dental Caries/epidemiology;*Periodontal Diseases/complications/therapy;Dental Care;Vision Disorders	35941095
rayyan-243127318	Brain responses to stimuli mimicking dental treatment among non-phobic individuals: A meta-analysis.	2019	1		Oral diseases	1601-0825 (Electronic)	25	1	34-43	Yeung A and Goto TK and Leung WK	https://pubmed.ncbi.nlm.nih.gov/29250913/	eng		Denmark		RAYYAN-INCLUSION: {"Mika"=>"Excluded"} | RAYYAN-LABELS: The main concern is not dental anxiety.	10.1111/odi.12819	Anxiety;Brain/*physiology;*Dentistry;Fear;Humans;*Neuroimaging	29250913
rayyan-243127320	A scoping review of interventions and outcome measures in trials of dental behavior support.	2024	5		Special care in dentistry : official publication of the American Association of Hospital Dentists, the Academy of Dentistry for the Handicapped, and the American Society for Geriatric Dentistry	1754-4505 (Electronic)	44	3	676-685	Mac Giolla Phadraig C and Ahmad Fisal AB and Bird J and Kammer PV and Fleischmann I and Geddis-Regan A	https://pubmed.ncbi.nlm.nih.gov/38110713/	eng		United States		RAYYAN-INCLUSION: {"Mika"=>"Excluded"} | RAYYAN-LABELS: Management	10.1111/scd.12949	Humans;*Outcome Assessment, Health Care;Dental Care;Behavior Therapy/methods	38110713
rayyan-243127322	Effectiveness of Nonpharmacological Behavioural Interventions in Managing Dental Fear and Anxiety among Children: A Systematic Review and Meta-Analysis.	2024	2	23	Healthcare (Basel, Switzerland)	2227-9032 (Print)	12	5		Almarzouq SSFS and Chua H and Yiu CKY and Lam PPY	https://pubmed.ncbi.nlm.nih.gov/38470648/	eng		Switzerland		RAYYAN-INCLUSION: {"Mika"=>"Excluded"} | RAYYAN-LABELS: Management	10.3390/healthcare12050537		38470648	PMC10931341
rayyan-243127325	Psychological Intrusion - An Overlooked Aspect of Dental Fear.	2018			Frontiers in psychology	1664-1078 (Print)	9		501	Chapman HR and Kirby-Turner N	https://pubmed.ncbi.nlm.nih.gov/29719519/	eng		Switzerland		RAYYAN-INCLUSION: {"Mika"=>"Included"}	10.3389/fpsyg.2018.00501		29719519	PMC5913370
rayyan-243127326	Psychological Factors Determining Prognosis of Dental Treatments.	2024	10		Dental clinics of North America	1558-0512 (Electronic)	68	4	739-750	Kalladka M and Markman S and Raman KR and Mansdorf A	https://pubmed.ncbi.nlm.nih.gov/39244254/	eng		United States		RAYYAN-INCLUSION: {"Mika"=>"Included"}	10.1016/j.cden.2024.05.006	Humans;Prognosis;*Dentist-Patient Relations;*Dental Care/psychology;Oral Health;Quality of Life;Patient Satisfaction;Physician-Patient Relations;Empathy;Trust	39244254
rayyan-243127327	Managing Dental Phobia in Children with the Use of Virtual Reality: A Systematic Review of the Current Literature.	2023	10	30	Children (Basel, Switzerland)	2227-9067 (Print)	10	11		Rosa A and Pujia AM and Docimo R and Arcuri C	https://pubmed.ncbi.nlm.nih.gov/38002854/	eng		Switzerland		RAYYAN-INCLUSION: {"Mika"=>"Excluded"} | RAYYAN-LABELS: Management	10.3390/children10111763		38002854	PMC10670820
rayyan-243127331	Teledentistry: A Comprehensive Review and Its Application in Pediatric Dental Care.	2024	1		Cureus	2168-8184 (Print)	16	1	e52685	Kanani H and Khubchandani M and Dangore-Khasbage S and Pandey R	https://pubmed.ncbi.nlm.nih.gov/38384649/	eng		United States		RAYYAN-INCLUSION: {"Mika"=>"Excluded"} | RAYYAN-LABELS: The main concern is not dental anxiety.	10.7759/cureus.52685		38384649	PMC10880874
rayyan-243127337	Does atraumatic restorative treatment reduce dental anxiety in children? A systematic review and meta-analysis.	2015	4		European journal of dentistry	1305-7456 (Print)	9	2	304-309	Simon AK and Bhumika TV and Nair NS	https://pubmed.ncbi.nlm.nih.gov/26038668/	eng		Germany		RAYYAN-INCLUSION: {"Mika"=>"Excluded"} | RAYYAN-LABELS: Management	10.4103/1305-7456.156841		26038668	PMC4439864
rayyan-243127338	Oral rehabilitation and management of mentally retarded.	2015	1		Journal of clinical and diagnostic research : JCDR	2249-782X (Print)	9	1	ZE01-6	Solanki J and Khetan J and Gupta S and Tomar D and Singh M	https://pubmed.ncbi.nlm.nih.gov/25738098/	eng		India		RAYYAN-INCLUSION: {"Mika"=>"Excluded"} | RAYYAN-LABELS: The main concern is not dental anxiety.	10.7860/JCDR/2015/11077.5415		25738098	PMC4347189
rayyan-243127339	Undoing structural racism in dentistry: Advocacy for dental therapy.	2022	3		Journal of public health dentistry	1752-7325 (Electronic)	82		140-143	Bianchi T and Wilson K and Yee A	https://pubmed.ncbi.nlm.nih.gov/35014051/	eng		United States		RAYYAN-INCLUSION: {"Mika"=>"Excluded"} | RAYYAN-LABELS: The main concern is not dental anxiety.	10.1111/jphd.12499	*Alaska Natives;Dental Care;Health Services Accessibility;Humans;Oral Health;*Racism;Systemic Racism	35014051	PMC9303238
rayyan-243127340	Patient-reported outcome measures in individuals with amelogenesis imperfecta: a systematic review.	2022	12		European archives of paediatric dentistry : official journal of the European Academy of Paediatric Dentistry	1996-9805 (Electronic)	23	6	885-895	Appelstrand SB and Robertson A and Sabel N	https://pubmed.ncbi.nlm.nih.gov/35896941/	eng		England		RAYYAN-INCLUSION: {"Mika"=>"Excluded"} | RAYYAN-LABELS: The main concern is not dental anxiety.	10.1007/s40368-022-00737-3	Humans;*Amelogenesis Imperfecta/therapy/diagnosis;Quality of Life;Dental Enamel;Patient Reported Outcome Measures	35896941	PMC9750902
rayyan-243127341	The Use of Patient-Oriented Mobile Phone Apps in Oral Health: Scoping Review.	2023	9	6	JMIR mHealth and uHealth	2291-5222 (Electronic)	11		e46143	Väyrynen E and Hakola S and Keski-Salmi A and Jämsä H and Vainionpää R and Karki S	https://pubmed.ncbi.nlm.nih.gov/37672331/	eng		Canada		RAYYAN-INCLUSION: {"Mika"=>"Excluded"} | RAYYAN-LABELS: The main concern is not dental anxiety.	10.2196/46143	Adolescent;Child;Humans;*Mobile Applications;Oral Health;*Cell Phone;Telephone;Behavior Therapy	37672331	PMC10512118
rayyan-243127342	Cognitive behavioral therapy for psychosomatic problems in dental settings.	2017			BioPsychoSocial medicine	1751-0759 (Print)	11		18	Matsuoka H and Chiba I and Sakano Y and Toyofuku A and Abiko Y	https://pubmed.ncbi.nlm.nih.gov/28630646/	eng		England		RAYYAN-INCLUSION: {"Mika"=>"Excluded"} | RAYYAN-LABELS: Management	10.1186/s13030-017-0102-z		28630646	PMC5470220
rayyan-243127344	Effect of music during endodontic treatment on patients' anxiety: a systematic review of randomized clinical trials.	2023	11		Clinical oral investigations	1436-3771 (Electronic)	27	11	6321-6332	Troian-Michel CH and Tietz L and Mendes AT and Duarte PHM and Weissheimer T and da Rosa RA and Só MVR	https://pubmed.ncbi.nlm.nih.gov/37728616/	eng		Germany		RAYYAN-INCLUSION: {"Mika"=>"Excluded"} | RAYYAN-LABELS: Management	10.1007/s00784-023-05247-0	Humans;*Music;Randomized Controlled Trials as Topic;Anxiety;*Music Therapy/methods;Dental Care	37728616
rayyan-243127345	The Impact of Minimal Intervention Dentistry on Patient-Reported and Observation-Based Outcomes in the Pediatric Population: A Systematic Review and Meta-Analysis.	2023	8	9	Healthcare (Basel, Switzerland)	2227-9032 (Print)	11	16		Chiu HHC and Lam PPY and Yiu CKY	https://pubmed.ncbi.nlm.nih.gov/37628440/	eng		Switzerland		RAYYAN-INCLUSION: {"Mika"=>"Excluded"} | RAYYAN-LABELS: Management	10.3390/healthcare11162241		37628440	PMC10454713
rayyan-243127346	A Patient Presents for Dental Extraction and Goes into Sickle Cell Crisis in the Dental Chair.	2023	10		Dental clinics of North America	1558-0512 (Electronic)	67	4	679-682	Hong WW and Kim IH and Dayo AF and Mupparapu M	https://pubmed.ncbi.nlm.nih.gov/37714623/	eng		United States		RAYYAN-INCLUSION: {"Mika"=>"Excluded"} | RAYYAN-LABELS: The main concern is not dental anxiety.	10.1016/j.cden.2023.05.015	Humans;*Hemoglobinopathies;*Anemia, Sickle Cell/complications/therapy;Mutation;Pain;Tooth Extraction	37714623
rayyan-243127348	Recent advances in topical anesthesia.	2016	12		Journal of dental anesthesia and pain medicine	2383-9309 (Print)	16	4	237-244	Lee HS	https://pubmed.ncbi.nlm.nih.gov/28879311/	eng		Korea (South)		RAYYAN-INCLUSION: {"Mika"=>"Excluded"} | RAYYAN-LABELS: The main concern is not dental anxiety.	10.17245/jdapm.2016.16.4.237		28879311	PMC5564188
rayyan-243127349	Does audiovisual distraction reduce dental anxiety in children under local anesthesia? A systematic review and meta-analysis.	2019	3		Oral diseases	1601-0825 (Electronic)	25	2	416-424	Zhang C and Qin D and Shen L and Ji P and Wang J	https://pubmed.ncbi.nlm.nih.gov/29498793/	eng		Denmark		RAYYAN-INCLUSION: {"Mika"=>"Excluded"} | RAYYAN-LABELS: Management	10.1111/odi.12849	Acoustic Stimulation;Adolescent;Anesthesia, Local;Anxiety/physiopathology/*prevention & control;Child;Child Behavior;Child, Preschool;Controlled Clinical Trials as Topic;Cooperative Behavior;Heart Rate;Humans;Oxygen/blood;Pediatric Dentistry/*methods;Photic Stimulation;Self Report	29498793
rayyan-243127350	The phenomenological approach in dentistry - a narrative review.	2024	12		International journal of qualitative studies on health and well-being	1748-2631 (Electronic)	19	1	2341450	Vasthare R and Lim Y R A and Bagga A and Nayak PP and Bhat B and S S	https://pubmed.ncbi.nlm.nih.gov/38634343/	eng		United States		RAYYAN-INCLUSION: {"Mika"=>"Excluded"} | RAYYAN-LABELS: The main concern is not dental anxiety.	10.1080/17482631.2024.2341450	Humans;*Philosophy;Research Design;*Stomatognathic Diseases;Dentistry	38634343	PMC11028029
rayyan-243127352	The Behavior of Patients with Obsessive-Compulsive Disorder in Dental Clinics.	2021			International journal of dentistry	1687-8728 (Print)	2021		5561690	Elkamash HM and Abuohashish HM	https://pubmed.ncbi.nlm.nih.gov/34512758/	eng		United States		RAYYAN-INCLUSION: {"Mika"=>"Excluded"} | RAYYAN-LABELS: The main concern is not dental anxiety.	10.1155/2021/5561690		34512758	PMC8424235
rayyan-243127355	Pharmacological Management of Anxiety on Pain Occurrence During Root Canal Treatment: A Systematic Review.	2023	3		European endodontic journal	2548-0839 (Electronic)	8	2	105-113	Silva IA and Agnol Júnior CAD and Weissheimer T and Reis So MV and Rosa RAD	https://pubmed.ncbi.nlm.nih.gov/37010201/	eng		Turkey		RAYYAN-INCLUSION: {"Mika"=>"Excluded"} | RAYYAN-LABELS: Management	10.14744/eej.2022.83097	Humans;*Dental Pulp Cavity;*Pain;Root Canal Therapy/adverse effects/methods;Anxiety/drug therapy;Anxiety Disorders	37010201	PMC10098429
rayyan-243127356	Determinants of Dentist-Patient Relationships: A Scoping Review.	2024	10		International dental journal	1875-595X (Electronic)	74	5	1078-1088	Choi H and Kim RJ and Park SY and Lee J and Song Y	https://pubmed.ncbi.nlm.nih.gov/38553329/	eng		England		RAYYAN-INCLUSION: {"Mika"=>"Excluded"} | RAYYAN-LABELS: The main concern is not dental anxiety.	10.1016/j.identj.2024.02.015	Humans;*Dentist-Patient Relations;*Communication;Dental Care/psychology;Trust;Dentists/psychology	38553329	PMC11561496
rayyan-243127357	Advances in pediatric dentistry: new approaches to pain control and anxiety reduction in children - a narrative review.	2023	12		Journal of dental anesthesia and pain medicine	2383-9309 (Print)	23	6	303-315	Remi RV and Anantharaj A and Praveen P and Prathibha RS and Sudhir R	https://pubmed.ncbi.nlm.nih.gov/38076502/	eng		Korea (South)		RAYYAN-INCLUSION: {"Mika"=>"Excluded"} | RAYYAN-LABELS: The main concern is not dental anxiety.	10.17245/jdapm.2023.23.6.303		38076502	PMC10703556
rayyan-243127359	Evidence-based analysis of multi-pronged approaches for education and behavior management of autistic patients in a dental setting.	2023	11		Special care in dentistry : official publication of the American Association of Hospital Dentists, the Academy of Dentistry for the Handicapped, and the American Society for Geriatric Dentistry	1754-4505 (Electronic)	43	6	856-868	Goyal T and Kalra N and Tyagi R and Khatri A and Sabherwal P and Yangdol P	https://pubmed.ncbi.nlm.nih.gov/37080902/	eng		United States		RAYYAN-INCLUSION: {"Mika"=>"Excluded"} | RAYYAN-LABELS: The main concern is not dental anxiety.	10.1111/scd.12867	Child;Humans;*Autistic Disorder/complications/therapy;*Autism Spectrum Disorder/complications/therapy;*Animal Assisted Therapy;Oral Health;Behavior Therapy	37080902
rayyan-243127360	Outcomes reporting in systematic reviews on surgical endodontics: A scoping review for the development of a core outcome set.	2022	8		International endodontic journal	1365-2591 (Electronic)	55	8	811-832	Shah PK and El Karim I and Duncan HF and Nagendrababu V and Chong BS	https://pubmed.ncbi.nlm.nih.gov/35553439/	eng		England		RAYYAN-INCLUSION: {"Mika"=>"Excluded"} | RAYYAN-LABELS: The main concern is not dental anxiety.	10.1111/iej.13763	Humans;Outcome Assessment, Health Care;*Quality of Life;*Root Canal Therapy/methods;Systematic Reviews as Topic;Treatment Outcome	35553439
rayyan-243127363	Trauma to the primary dentition and its sequelae.	2013	9		Dental update	0305-5000 (Print)	40	7	534-6, 539-40, 542	Ranka M and Dhaliwal H and Albadri S and Brown C	https://pubmed.ncbi.nlm.nih.gov/24147384/	eng		England		RAYYAN-INCLUSION: {"Mika"=>"Excluded"} | RAYYAN-LABELS: The main concern is not dental anxiety.	10.12968/denu.2013.40.7.534	Child;Child, Preschool;Dental Pulp Calcification/etiology;Dental Pulp Necrosis/etiology;Humans;Malocclusion/etiology;Root Resorption/etiology;Tooth Discoloration/etiology;Tooth Germ/injuries;*Tooth Injuries/complications/etiology/pathology;*Tooth, Deciduous	24147384
rayyan-243127364	Patient-centered endodontic outcomes: a narrative review.	2013			Iranian endodontic journal	1735-7497 (Print)	8	4	197-204	Hamedy R and Shakiba B and Fayazi S and Pak JG and White SN	https://pubmed.ncbi.nlm.nih.gov/24171029/	eng		Iran		RAYYAN-INCLUSION: {"Mika"=>"Excluded"} | RAYYAN-LABELS: The main concern is not dental anxiety.			24171029	PMC3808681
rayyan-243127365	Empathy in the dentist-patient relationship: review and application.	2014	9		The New Zealand dental journal	0028-8047 (Print)	110	3	98-104	Jones LM and Huggins TJ	https://pubmed.ncbi.nlm.nih.gov/25265748/	eng		New Zealand		RAYYAN-INCLUSION: {"Mika"=>"Excluded"} | RAYYAN-LABELS: The main concern is not dental anxiety.		Attitude of Health Personnel;Communication;*Dentist-Patient Relations;*Empathy;Humans	25265748
rayyan-243127366	Strategical Ways for Dental Anxiety Management Prior to Third Molar Extraction.	2024	8		Cureus	2168-8184 (Print)	16	8	e68023	Alshehri TA and Alameer ST and Almotreb AM	https://pubmed.ncbi.nlm.nih.gov/39347308/	eng		United States		RAYYAN-INCLUSION: {"Mika"=>"Excluded"} | RAYYAN-LABELS: Management	10.7759/cureus.68023		39347308	PMC11430405
rayyan-243127367	Does the length of dental procedure influence children's behavior during and after treatment? A systematic review and critical appraisal.	2018			Journal of dental research, dental clinics, dental prospects	2008-210X (Print)	12	1	68-76	Jamali Z and Najafpour E and Ebrahim Adhami Z and Sighari Deljavan A and Aminabadi NA and Shirazi S	https://pubmed.ncbi.nlm.nih.gov/29732024/	eng		Iran		RAYYAN-INCLUSION: {"Mika"=>"Excluded"} | RAYYAN-LABELS: Management	10.15171/joddd.2018.011		29732024	PMC5928478
rayyan-243127368	Influence of Child's Temperament on Behaviour Management Problems in the Dental Office: A Literature Review.	2023	1	2	Children (Basel, Switzerland)	2227-9067 (Print)	10	1		Do NM and Clauss F and Schmitt M and Manière MC	https://pubmed.ncbi.nlm.nih.gov/36670641/	eng		Switzerland		RAYYAN-INCLUSION: {"Mika"=>"Excluded"} | RAYYAN-LABELS: The main concern is not dental anxiety.	10.3390/children10010090		36670641	PMC9856284
rayyan-243127373	Conscious Intravenous Sedation in Dentistry: A Review of Current Therapy.	2016	4		Dental clinics of North America	1558-0512 (Electronic)	60	2	309-46	Southerland JH and Brown LR	https://pubmed.ncbi.nlm.nih.gov/27040288/	eng		United States		RAYYAN-INCLUSION: {"Mika"=>"Excluded"} | RAYYAN-LABELS: Management	10.1016/j.cden.2015.11.009	*Anesthesia, Dental;*Conscious Sedation;Dentistry;Humans;Pain	27040288
rayyan-243127374	Visual learning strategies for oral health promotion and treatment interventions in children and adolescents with hearing impairment - A systematic review.	2023	9		Special care in dentistry : official publication of the American Association of Hospital Dentists, the Academy of Dentistry for the Handicapped, and the American Society for Geriatric Dentistry	1754-4505 (Electronic)	43	5	597-610	Shrivastava R and Gupta A and Nishant and Sharda S and Das D and Goyal A	https://pubmed.ncbi.nlm.nih.gov/36514922/	eng		United States		RAYYAN-INCLUSION: {"Mika"=>"Excluded"} | RAYYAN-LABELS: The main concern is not dental anxiety.	10.1111/scd.12810		36514922
rayyan-243127375	Use of Virtual Reality for the Management of Anxiety and Pain in Dental Treatments: Systematic Review and Meta-Analysis.	2020	4	5	Journal of clinical medicine	2077-0383 (Print)	9	4		López-Valverde N and Muriel Fernández J and López-Valverde A and Valero Juan LF and Ramírez JM and Flores Fraile J and Herrero Payo J and Blanco Antona LA and Macedo de Sousa B and Bravo M	https://pubmed.ncbi.nlm.nih.gov/32260538/	eng		Switzerland		RAYYAN-INCLUSION: {"Mika"=>"Excluded"} | RAYYAN-LABELS: Management	10.3390/jcm9041025		32260538	PMC7231096
rayyan-243127376	Evaluating the stress of root canal treatment in patients and dentists compared to other dental treatments: A systematic review and meta-analysis.	2023	8		European journal of oral sciences	1600-0722 (Electronic)	131	4	e12941	Huynh R and Peters CI and Zafar S and Peters OA	https://pubmed.ncbi.nlm.nih.gov/37357152/	eng		England		RAYYAN-INCLUSION: {"Mika"=>"Excluded"} | RAYYAN-LABELS: The main concern is not dental anxiety.	10.1111/eos.12941	Humans;Cross-Sectional Studies;*Dental Pulp Cavity;*Root Canal Therapy/methods;Dentists;Case-Control Studies	37357152
rayyan-243127377	Bibliometric analysis of pediatric dental sedation research from 1993 to 2022.	2024	2	15	Heliyon	2405-8440 (Print)	10	3	e25527	Zhang J and Zeng J and Zhou P and Deng H and Yu C	https://pubmed.ncbi.nlm.nih.gov/38333804/	eng		England		RAYYAN-INCLUSION: {"Mika"=>"Excluded"} | RAYYAN-LABELS: Management	10.1016/j.heliyon.2024.e25527		38333804	PMC10850579
rayyan-243127381	Non-Pharmacological Interventions for Reducing Fear and Anxiety in Patients Undergoing Third Molar Extraction under Local Anesthesia: Systematic Review and Meta-Analysis.	2022	9	6	International journal of environmental research and public health	1660-4601 (Electronic)	19	18		Wong NSM and Yeung AWK and Li KY and McGrath CP and Leung YY	https://pubmed.ncbi.nlm.nih.gov/36141435/	eng		Switzerland		RAYYAN-INCLUSION: {"Mika"=>"Excluded"} | RAYYAN-LABELS: Management	10.3390/ijerph191811162	*Anesthesia, Local;Anxiety/prevention & control;Anxiety Disorders;Humans;*Molar, Third/surgery;Randomized Controlled Trials as Topic	36141435	PMC9517611
rayyan-243127384	New treatment method for pain and reduction of local anesthesia use in deep caries.	2018	10		Journal of dental anesthesia and pain medicine	2383-9309 (Print)	18	5	277-285	Yun J and Shim YS and Park SY and An SY	https://pubmed.ncbi.nlm.nih.gov/30402547/	eng		Korea (South)		RAYYAN-INCLUSION: {"Mika"=>"Excluded"} | RAYYAN-LABELS: The main concern is not dental anxiety.	10.17245/jdapm.2018.18.5.277		30402547	PMC6218393
rayyan-243127386	Efficacy of music therapy on stress and anxiety prior to dental treatment: a systematic review and meta-analysis of randomized clinical trials.	2024			Frontiers in psychiatry	1664-0640 (Print)	15		1352817	López-Valverde N and López-Valverde A and Macedo de Sousa B and Blanco Rueda JA	https://pubmed.ncbi.nlm.nih.gov/38463434/	eng		Switzerland		RAYYAN-INCLUSION: {"Mika"=>"Excluded"} | RAYYAN-LABELS: Management	10.3389/fpsyt.2024.1352817		38463434	PMC10920280
rayyan-243127387	Non-pharmacological Behavior Management Techniques in Pediatric Dentistry: A Bibliometric Analysis.	2023	7		Cureus	2168-8184 (Print)	15	7	e41329	Shehani A F and Ponraj S and Ramar K and A VS and S R and J G	https://pubmed.ncbi.nlm.nih.gov/37539414/	eng		United States		RAYYAN-INCLUSION: {"Mika"=>"Excluded"} | RAYYAN-LABELS: Management	10.7759/cureus.41329		37539414	PMC10396316
rayyan-243127390	Using Virtual Technology for Fear of Medical Procedures: A Systematic Review of the Effectiveness of Virtual Reality-Based Interventions.	2021	10	27	Annals of behavioral medicine : a publication of the Society of Behavioral Medicine	1532-4796 (Electronic)	55	11	1062-1079	Kılıç A and Brown A and Aras I and Hui R and Hare J and Hughes LD and McCracken LM	https://pubmed.ncbi.nlm.nih.gov/33821879/	eng		England		RAYYAN-INCLUSION: {"Mika"=>"Excluded"} | RAYYAN-LABELS: Management	10.1093/abm/kaab016	Adolescent;Adult;Fear;Humans;Pain;Pain Management;Technology;*Virtual Reality	33821879	PMC8557375
rayyan-243127391	Association of oral health literacy with oral health behaviors, perception, knowledge, and dental treatment related outcomes: a systematic review and meta-analysis.	2018	6		Journal of public health dentistry	1752-7325 (Electronic)	78	3	231-245	Firmino RT and Martins CC and Faria LDS and Martins Paiva S and Granville-Garcia AF and Fraiz FC and Ferreira FM	https://pubmed.ncbi.nlm.nih.gov/29498754/	eng		United States		RAYYAN-INCLUSION: {"Mika"=>"Excluded"} | RAYYAN-LABELS: The main concern is not dental anxiety.	10.1111/jphd.12266	Adult;Cross-Sectional Studies;Health Behavior;*Health Literacy;Humans;*Oral Health;Prospective Studies	29498754
rayyan-243127395	Theoretical evidence explaining the relationship between socio-demographic and psychosocial barriers on access to oral health care among adults: A scoping review.	2021	4		Journal of dentistry	1879-176X (Electronic)	107		103606	Shahid M and Shum JH and Tadakamadla SK and Kroon J and Peres MA	https://pubmed.ncbi.nlm.nih.gov/33582113/	eng		England		RAYYAN-INCLUSION: {"Mika"=>"Excluded"} | RAYYAN-LABELS: The main concern is not dental anxiety.	10.1016/j.jdent.2021.103606	*Delivery of Health Care;Demography;*Oral Health	33582113
rayyan-243127396	Melatonin: The potential avenues in dentistry.	2025			F1000Research	2046-1402 (Electronic)	14		77	S DS and Kamath D and Sinha A and Kamath D	https://pubmed.ncbi.nlm.nih.gov/40125522/	eng		England		RAYYAN-INCLUSION: {"Mika"=>"Excluded"} | RAYYAN-LABELS: The main concern is not dental anxiety.	10.12688/f1000research.159942.1	*Melatonin/therapeutic use/pharmacology;Humans;*Dentistry/methods;Periodontal Diseases/drug therapy;Antioxidants/therapeutic use;Animals	40125522	PMC11926526
rayyan-243127397	Family's socioeconomic and demographic factors on elements of children's dental and oral health: A scoping review.	2024	2	13	Clinical and experimental dental research	2057-4347 (Electronic)				Fadila W and Rahardja MB and Prasetyoputra P and Suwargiani AA and Prasetyo YE and Riyanti E	https://pubmed.ncbi.nlm.nih.gov/38348592/	eng		United States		RAYYAN-INCLUSION: {"Mika"=>"Excluded"} | RAYYAN-LABELS: The main concern is not dental anxiety.	10.1002/cre2.818		38348592
rayyan-243127398	The Association Between Dental Anxiety And Psychiatric Disorders And Symptoms: A Systematic Review.	2018			Clinical practice and epidemiology in mental health : CP & EMH	1745-0179 (Print)	14		207-222	Halonen H and Nissinen J and Lehtiniemi H and Salo T and Riipinen P and Miettunen J	https://pubmed.ncbi.nlm.nih.gov/30288171/	eng		United Arab Emirates		RAYYAN-INCLUSION: {"Mika"=>"Included"}	10.2174/1745017901814010207		30288171	PMC6142663
rayyan-243127399	Oral Health, Anxiety, Depression, and Stress in Pregnancy: A Rapid Review of Associations and Implications for Perinatal Care.	2024	12	29	International journal of environmental research and public health	1660-4601 (Electronic)	22	1		Adeniyi AA and Ramachandran S and Jevitt CM	https://pubmed.ncbi.nlm.nih.gov/39857485/	eng		Switzerland		RAYYAN-INCLUSION: {"Mika"=>"Excluded"} | RAYYAN-LABELS: The main concern is not dental anxiety.	10.3390/ijerph22010032	Humans;Female;Pregnancy;*Oral Health/statistics & numerical data;*Depression/epidemiology;*Stress, Psychological/epidemiology;*Anxiety/epidemiology;*Perinatal Care;*Pregnancy Complications/epidemiology/psychology	39857485	PMC11765242
rayyan-243127400	Evidence-based practice of hypnosis in dentistry: Narrative summary of reviews and meta-analysis.	2025	3	13	The American journal of clinical hypnosis	2160-0562 (Electronic)			1-17	Thibault A and Rainville P and Rei N	https://pubmed.ncbi.nlm.nih.gov/40079847/	eng		United States		RAYYAN-INCLUSION: {"Mika"=>"Excluded"} | RAYYAN-LABELS: The main concern is not dental anxiety.	10.1080/00029157.2025.2468653		40079847
rayyan-243127401	Literature review of the portrayal of dentists and teeth in movies.	2025			Frontiers in oral health	2673-4842 (Electronic)	6		1584382	Yeung AWK	https://pubmed.ncbi.nlm.nih.gov/40342579/	eng		Switzerland		RAYYAN-INCLUSION: {"Mika"=>"Excluded"} | RAYYAN-LABELS: The main concern is not dental anxiety.	10.3389/froh.2025.1584382		40342579	PMC12058483
rayyan-243127402	From public mental health to community oral health: the impact of dental anxiety and fear on dental status.	2014			Frontiers in public health	2296-2565 (Print)	2		16	Crego A and Carrillo-Díaz M and Armfield JM and Romero M	https://pubmed.ncbi.nlm.nih.gov/24616889/	eng		Switzerland		RAYYAN-INCLUSION: {"Mika"=>"Included"}	10.3389/fpubh.2014.00016		24616889	PMC3937873
rayyan-243127403	The Impact of Molar Incisor Hypomineralisation on Children and Adolescents: A Narrative Review.	2024	2	1	Healthcare (Basel, Switzerland)	2227-9032 (Print)	12	3		Shields S and Chen T and Crombie F and Manton DJ and Silva M	https://pubmed.ncbi.nlm.nih.gov/38338255/	eng		Switzerland		RAYYAN-INCLUSION: {"Mika"=>"Excluded"} | RAYYAN-LABELS: The main concern is not dental anxiety.	10.3390/healthcare12030370		38338255	PMC10855782
rayyan-243127404	Efficacy of intranasal sedation for pediatric dental procedures: a systematic review and meta-analysis.	2025	2		Journal of dental anesthesia and pain medicine	2383-9309 (Print)	25	1	1-13	Swaminathan K and Shan S and Ss MS and Renugalakshmi A and Ravi R and Haridoss S	https://pubmed.ncbi.nlm.nih.gov/39944848/	eng		Korea (South)		RAYYAN-INCLUSION: {"Mika"=>"Excluded"} | RAYYAN-LABELS: Management	10.17245/jdapm.2025.25.1.1		39944848	PMC11811517
rayyan-243127406	A Holistic Approach to Postendodontic Pain Management: A Narrative Review.	2024	12		Journal of pharmacy & bioallied sciences	0976-4879 (Print)	16		S4262-S4270	Algarni HA	https://pubmed.ncbi.nlm.nih.gov/40061728/	eng		India		RAYYAN-INCLUSION: {"Mika"=>"Excluded"} | RAYYAN-LABELS: The main concern is not dental anxiety.	10.4103/jpbs.jpbs_1301_24		40061728	PMC11888682
rayyan-243127407	The Effect of Music Distraction on Dental Anxiety During Invasive Dental Procedures in Children and Adults: A Meta-Analysis.	2024	10	29	Journal of clinical medicine	2077-0383 (Print)	13	21		Shih KC and Hsu WT and Yang JL and Man KM and Chen KB and Lin WY	https://pubmed.ncbi.nlm.nih.gov/39518630/	eng		Switzerland		RAYYAN-INCLUSION: {"Mika"=>"Excluded"} | RAYYAN-LABELS: Management	10.3390/jcm13216491		39518630	PMC11546414
rayyan-243127411	Designing complex interventions: A description of the development of an intervention to reduce inequalities in planned dental visiting.	2023	12		Community dentistry and oral epidemiology	1600-0528 (Electronic)	51	6	1118-1129	Harris RV and Lowers V and Van Der Zande M and Stanley M and Cooke R	https://pubmed.ncbi.nlm.nih.gov/36737879/	eng		Denmark		RAYYAN-INCLUSION: {"Mika"=>"Excluded"} | RAYYAN-LABELS: Management	10.1111/cdoe.12842	Adult;Humans;*Behavior Therapy/methods;*Intention;Oral Health	36737879
rayyan-243127412	Cognitive behaviour therapy for anxious paediatric dental patients: a systematic review.	2018	7	8	International journal of paediatric dentistry	1365-263X (Electronic)				Gomes HS and Viana KA and Batista AC and Costa LR and Hosey MT and Newton T	https://pubmed.ncbi.nlm.nih.gov/29984460/	eng		England		RAYYAN-INCLUSION: {"Mika"=>"Excluded"} | RAYYAN-LABELS: Management	10.1111/ipd.12405		29984460
rayyan-243127414	What do we learn from brain imaging?-A primer for the dentists who want to know more about the association between the brain and human stomatognathic functions.	2020	5		Journal of oral rehabilitation	1365-2842 (Electronic)	47	5	659-671	Lin CS and Yeung AWK	https://pubmed.ncbi.nlm.nih.gov/31945195/	eng		England		RAYYAN-INCLUSION: {"Mika"=>"Excluded"} | RAYYAN-LABELS: The main concern is not dental anxiety.	10.1111/joor.12935	Anxiety Disorders;*Brain;Dentists;Humans;Magnetic Resonance Imaging;*Neuroimaging	31945195
rayyan-243127415	Improving Clinical Practice: What Dentists Need to Know about the Association between Dental Fear and a History of Sexual Violence Victimisation.	2015			International journal of dentistry	1687-8728 (Print)	2015		452814	Larijani HH and Guggisberg M	https://pubmed.ncbi.nlm.nih.gov/25663839/	eng		United States		RAYYAN-INCLUSION: {"Mika"=>"Included"}	10.1155/2015/452814		25663839	PMC4309219
rayyan-243127418	Halitosis: a stomatological and psychological issue.	2009	9		Minerva stomatologica	0026-4970 (Print)	58	9	435-44	Nardi GM and Forabosco A and Forabosco G and Musciotto A and Campisi G and Grandi T	https://pubmed.ncbi.nlm.nih.gov/19893468/	["eng", "ita"]		Italy		RAYYAN-INCLUSION: {"Mika"=>"Excluded"} | RAYYAN-LABELS: The main concern is not dental anxiety.		Attitude to Health;Denial, Psychological;Dentist-Patient Relations;Halitosis/diagnosis/*psychology/therapy;Humans;Interpersonal Relations;Surveys and Questionnaires	19893468
rayyan-243127420	Behavior Assessment of Children in Dental Settings: A Retrospective Study.	2011	1		International journal of clinical pediatric dentistry	0974-7052 (Print)	4	1	35-9	Sharma A and Tyagi R	https://pubmed.ncbi.nlm.nih.gov/27616856/	eng		India		RAYYAN-INCLUSION: {"Mika"=>"Excluded"} | RAYYAN-LABELS: The main concern is not dental anxiety.	10.5005/jp-journals-10005-1078		27616856	PMC4999635
rayyan-243127421	The Use of Audiovisual Distraction Tools in the Dental Setting for Pediatric Subjects with Special Healthcare Needs: A Review and Proposal of a Multi-Session Model for Behavioral Management.	2024	9	2	Children (Basel, Switzerland)	2227-9067 (Print)	11	9		Pisano M and Bramanti A and De Benedetto G and Martin Carreras-Presas C and Di Spirito F	https://pubmed.ncbi.nlm.nih.gov/39334610/	eng		Switzerland		RAYYAN-INCLUSION: {"Mika"=>"Excluded"} | RAYYAN-LABELS: Management	10.3390/children11091077		39334610	PMC11430704
rayyan-243127422	Structure equation modeling in oral health research: A review of applications and considerations.	2024			Dental research journal	1735-3327 (Print)	21		49	Purohit A and Singh A and Purohit BM	https://pubmed.ncbi.nlm.nih.gov/39376262/	eng		Iran		RAYYAN-INCLUSION: {"Mika"=>"Excluded"} | RAYYAN-LABELS: The main concern is not dental anxiety.			39376262	PMC11457984
rayyan-243127425	Thaumaturgical Distraction as a Modality for Reducing Dental Anxiety in Children: A Systematic Review.	2024	11		International journal of clinical pediatric dentistry	0974-7052 (Print)	17	11	1296-1301	Lekhwani P and Tirupathi S and Afnan L	https://pubmed.ncbi.nlm.nih.gov/39781396/	eng		India		RAYYAN-INCLUSION: {"Mika"=>"Excluded"} | RAYYAN-LABELS: Management	10.5005/jp-journals-10005-2998		39781396	PMC11703761
rayyan-243127426	A brief review on the efficacy of different possible and nonpharmacological techniques in eliminating discomfort of local anesthesia injection during dental procedures.	2016	1		Anesthesia, essays and researches	0259-1162 (Print)	10	1	13-6	Davoudi A and Rismanchian M and Akhavan A and Nosouhian S and Bajoghli F and Haghighat A and Arbabzadeh F and Samimi P and Fiez A and Shadmehr E and Tabari K and Jahadi S	https://pubmed.ncbi.nlm.nih.gov/26957683/	eng		India		RAYYAN-INCLUSION: {"Mika"=>"Excluded"} | RAYYAN-LABELS: Management	10.4103/0259-1162.167846		26957683	PMC4767073
rayyan-243127427	Molar Incisor Hypomineralisation Patient Assessment: Comprehensive Oral, Clinical Records and Behavior Evaluation.	2024			Monographs in oral science	1662-3843 (Electronic)	32		68-78	Restrepo M and de Farias AL and Cárdenas JM and Bussaneli DG and Yupanqui KV and Santos-Pinto L	https://pubmed.ncbi.nlm.nih.gov/39321767/	eng		Switzerland		RAYYAN-INCLUSION: {"Mika"=>"Excluded"} | RAYYAN-LABELS: The main concern is not dental anxiety.	10.1159/000538872	Humans;*Quality of Life;Dental Enamel Hypoplasia/diagnosis;Cone-Beam Computed Tomography;Oral Hygiene;Molar Hypomineralization	39321767
rayyan-243127431	The use of general anesthesia to facilitate dental treatment in adult patients with special needs.	2017	6		Journal of dental anesthesia and pain medicine	2383-9309 (Print)	17	2	91-103	Lim MAWT and Borromeo GL	https://pubmed.ncbi.nlm.nih.gov/28879336/	eng		Korea (South)		RAYYAN-INCLUSION: {"Mika"=>"Excluded"} | RAYYAN-LABELS: Management	10.17245/jdapm.2017.17.2.91		28879336	PMC5564153
rayyan-243127434	Modern sedative agents and techniques used in dentistry for patients with special needs: A review.	2024	2		Journal of Taibah University Medical Sciences	1658-3612 (Electronic)	19	1	153-163	Yang R and Zhao R and Chaudry F and Wang T and Brunton P and Khurshid Z and Ratnayake J	https://pubmed.ncbi.nlm.nih.gov/38047240/	eng		Saudi Arabia		RAYYAN-INCLUSION: {"Mika"=>"Excluded"} | RAYYAN-LABELS: Management	10.1016/j.jtumed.2023.10.004		38047240	PMC10692720
rayyan-243127435	Effectiveness of music interventions on dental anxiety in paediatric and adult patients: a systematic review.	2011			JBI library of systematic reviews	1838-2142 (Print)	9	18	588-630	Moola S and Pearson A and Hagger C	https://pubmed.ncbi.nlm.nih.gov/27819961/	eng		Australia		RAYYAN-INCLUSION: {"Mika"=>"Excluded"} | RAYYAN-LABELS: Management	10.11124/01938924-201109180-00001		27819961
rayyan-243127437	Can We Tune Our Pediatric Patients?	2011	9		International journal of clinical pediatric dentistry	0974-7052 (Print)	4	3	186-9	Jindal R and Kaur R	https://pubmed.ncbi.nlm.nih.gov/27678224/	eng		India		RAYYAN-INCLUSION: {"Mika"=>"Excluded"} | RAYYAN-LABELS: The main concern is not dental anxiety.	10.5005/jp-journals-10005-1107		27678224	PMC5034076
rayyan-243127438	Utilization of dental care: An Indian outlook.	2013	7		Journal of natural science, biology, and medicine	0976-9668 (Print)	4	2	292-7	Gambhir RS and Brar P and Singh G and Sofat A and Kakar H	https://pubmed.ncbi.nlm.nih.gov/24082719/	eng		India		RAYYAN-INCLUSION: {"Mika"=>"Excluded"} | RAYYAN-LABELS: The main concern is not dental anxiety.	10.4103/0976-9668.116972		24082719	PMC3783767
rayyan-243127440	Update on the effect of dental general anaesthesia on neurocognition in children.	2024	7		The Journal of clinical pediatric dentistry	1557-5268 (Electronic)	48	4	45-51	Chen Z and Li M and Xiong H and Chen K	https://pubmed.ncbi.nlm.nih.gov/39087213/	eng		Singapore		RAYYAN-INCLUSION: {"Mika"=>"Excluded"} | RAYYAN-LABELS: Management	10.22514/jocpd.2024.077	Humans;Child;*Anesthesia, Dental/adverse effects/methods;*Anesthesia, General/adverse effects;*Cognition/drug effects;Anesthetics, General/adverse effects	39087213
rayyan-243127441	Exploring motivations to seek and undergo prosthodontic care: an empirical approach using the Theory of Planned Behavior construct.	2014			Patient preference and adherence	1177-889X (Print)	8		1215-21	Vieira AH and Leles CR	https://pubmed.ncbi.nlm.nih.gov/25246777/	eng		New Zealand		RAYYAN-INCLUSION: {"Mika"=>"Excluded"} | RAYYAN-LABELS: The main concern is not dental anxiety.	10.2147/PPA.S69619		25246777	PMC4168850
rayyan-243127442	Model to explain dental visit for children aged 0 to 5: Scoping review of birth cohorts.	2025			PloS one	1932-6203 (Electronic)	20	1	e0313922	Berat PJ and DE Andrade V and Regnault N and Tenenbaum A and Azogui-Levy S	https://pubmed.ncbi.nlm.nih.gov/39774519/	eng		United States		RAYYAN-INCLUSION: {"Mika"=>"Excluded"} | RAYYAN-LABELS: The main concern is not dental anxiety.	10.1371/journal.pone.0313922	Humans;Child, Preschool;Infant;*Oral Health;Infant, Newborn;Birth Cohort;Dental Care for Children;Health Services Accessibility;Quality of Life;Female	39774519	PMC11709264
rayyan-243127444	Computer-controlled local anesthetic delivery for painless anesthesia: a literature review.	2016	6		Journal of dental anesthesia and pain medicine	2383-9309 (Print)	16	2	81-88	Kwak EJ and Pang NS and Cho JH and Jung BY and Kim KD and Park W	https://pubmed.ncbi.nlm.nih.gov/28879299/	eng		Korea (South)		RAYYAN-INCLUSION: {"Mika"=>"Excluded"} | RAYYAN-LABELS: The main concern is not dental anxiety.	10.17245/jdapm.2016.16.2.81		28879299	PMC5564086
rayyan-243127445	Hypnosis in controlling anxiety during third molar extraction: a critical review.	2025	2	5	The American journal of clinical hypnosis	2160-0562 (Electronic)			1-9	Leonan-Silva B and Penna ÍSS and Meireles MR and Douglas-Oliveira DW and Flecha OD	https://pubmed.ncbi.nlm.nih.gov/39908126/	eng		United States		RAYYAN-INCLUSION: {"Mika"=>"Excluded"} | RAYYAN-LABELS: Management	10.1080/00029157.2025.2457033		39908126
rayyan-243127447	Techniques to administer oral, inhalational, and IV sedation in dentistry.	2016			The Australasian medical journal	1836-1935 (Print)	9	2	25-32	Harbuz DK and O'Halloran M	https://pubmed.ncbi.nlm.nih.gov/26989448/	eng		Canada		RAYYAN-INCLUSION: {"Mika"=>"Excluded"} | RAYYAN-LABELS: Management	10.4066/AMJ.2015.2543		26989448	PMC4780209
rayyan-243127448	Dental considerations for cardiac surgery.	2009	1		Journal of cardiac surgery	1540-8191 (Electronic)	24	1	64-8	Yasny JS and White J	https://pubmed.ncbi.nlm.nih.gov/18778297/	eng		United States		RAYYAN-INCLUSION: {"Mika"=>"Excluded"} | RAYYAN-LABELS: The main concern is not dental anxiety.	10.1111/j.1540-8191.2008.00708.x	*Cardiac Surgical Procedures;Humans;Oral Health/*standards;Postoperative Complications/prevention & control	18778297
rayyan-243127449	Recent Developments in the Non-Pharmacological Management of Children's Behavior Based on Distraction Techniques: A Concise Review.	2024	9	27	Healthcare (Basel, Switzerland)	2227-9032 (Print)	12	19		Chen J and Deng K and Yu D and Fan C and Liu L and Gu H and Huang F and Huo Y	https://pubmed.ncbi.nlm.nih.gov/39408120/	eng		Switzerland		RAYYAN-INCLUSION: {"Mika"=>"Excluded"} | RAYYAN-LABELS: Management	10.3390/healthcare12191940		39408120	PMC11477485
rayyan-243127450	The use of anaesthetic agents to provide anxiolysis and sedation in dentistry and oral surgery.	2013	12	31	The Australasian medical journal	1836-1935 (Print)	6	12	713-8	O'Halloran M	https://pubmed.ncbi.nlm.nih.gov/24391684/	eng		Canada		RAYYAN-INCLUSION: {"Mika"=>"Excluded"} | RAYYAN-LABELS: Management	10.4066/AMJ.2013.1836		24391684	PMC3877855
rayyan-243127451	Therapeutic Effects of Autonomic Sensory Meridian Response in Orthodontic Practice: Enhancing Patient Comfort and Well-Being.	2024	12		Cureus	2168-8184 (Print)	16	12	e74914	Roy I and Jena S and Sahoo N and Dutta D and Mondal S	https://pubmed.ncbi.nlm.nih.gov/39742194/	eng		United States		RAYYAN-INCLUSION: {"Mika"=>"Excluded"} | RAYYAN-LABELS: The main concern is not dental anxiety.	10.7759/cureus.74914		39742194	PMC11687634
rayyan-243127453	Effectiveness of Non-Pharmacological Interventions in Reducing Dental Anxiety Among Children with Special Needs: A Scoping Review with Conceptual Map.	2025	1	29	Children (Basel, Switzerland)	2227-9067 (Print)	12	2		Alkahtani ZM	https://pubmed.ncbi.nlm.nih.gov/40003267/	eng		Switzerland		RAYYAN-INCLUSION: {"Mika"=>"Excluded"} | RAYYAN-LABELS: Management	10.3390/children12020165		40003267	PMC11854481
rayyan-243127454	Treatment strategy for patient with non-syndromic tooth agenesis: a case report and literature review.	2024	7	25	BMC oral health	1472-6831 (Electronic)	24	1	840	Ouyang T and Chen D and Ma Z and Li X and Cao G and Lin L and Zeng M and Chen T	https://pubmed.ncbi.nlm.nih.gov/39048976/	eng		England		RAYYAN-INCLUSION: {"Mika"=>"Excluded"} | RAYYAN-LABELS: The main concern is not dental anxiety.	10.1186/s12903-024-04613-y	Humans;Male;*Anodontia/genetics/therapy;Child, Preschool;Ectodysplasins/genetics;Periapical Periodontitis/therapy;Dental Caries/therapy;Mutation	39048976	PMC11270777
rayyan-243127456	An Overview of Dentist-Patient Communication in Quality Dental Care.	2025	1	14	Dentistry journal	2304-6767 (Electronic)	13	1		Ho JCY and Chai HH and Luo BW and Lo ECM and Huang MZ and Chu CH	https://pubmed.ncbi.nlm.nih.gov/39851608/	eng		Switzerland		RAYYAN-INCLUSION: {"Mika"=>"Excluded"} | RAYYAN-LABELS: The main concern is not dental anxiety.	10.3390/dj13010031		39851608	PMC11763373
rayyan-243127457	Effectiveness of Audiovisual Distraction in Reducing Children's Anxiety for Pain During Medical and Dental Treatments: A Systematic Review and Meta-analysis.	2024	7		Saudi journal of medicine & medical sciences	2321-4856 (Electronic)	12	3	252-258	Patil RU and Onkari PS and Gurunathan D	https://pubmed.ncbi.nlm.nih.gov/39055078/	eng		India		RAYYAN-INCLUSION: {"Mika"=>"Excluded"} | RAYYAN-LABELS: Management	10.4103/sjmms.sjmms_275_23		39055078	PMC11268543
rayyan-243127458	Smart syringe pumps for drug infusion during dental intravenous sedation.	2016	9		Journal of dental anesthesia and pain medicine	2383-9309 (Print)	16	3	165-173	Seo KS and Lee K	https://pubmed.ncbi.nlm.nih.gov/28884149/	eng		Korea (South)		RAYYAN-INCLUSION: {"Mika"=>"Excluded"} | RAYYAN-LABELS: Management	10.17245/jdapm.2016.16.3.165		28884149	PMC5586553
rayyan-243127459	Efficacy of Cryotherapy After Inferior Alveolar Nerve Block in Symptomatic Irreversible Pulpitis: A Systematic Review and Meta-Analysis of Randomized Controlled Trials.	2025	5		Cureus	2168-8184 (Print)	17	5	e84046	Alenezi AT and Alkandari M and Alkandari M and Alhallaq R and Alobaidan A and Alobaidan M and Almutairi M and Alajmi M and Alajmi Y and Alsaleh SA	https://pubmed.ncbi.nlm.nih.gov/40364862/	eng		United States		RAYYAN-INCLUSION: {"Mika"=>"Excluded"} | RAYYAN-LABELS: The main concern is not dental anxiety.	10.7759/cureus.84046		40364862	PMC12074667
rayyan-243127460	Salivary Markers as Potential Stress Descriptors for Pediatric Dental Patients: A Literature Review.	2025	4	14	Children (Basel, Switzerland)	2227-9067 (Print)	12	4		Main S and Carrilho MR and Alessandri-Bonetti A and Sawicki C and Rao J and Hall S and Sangalli L	https://pubmed.ncbi.nlm.nih.gov/40310130/	eng		Switzerland		RAYYAN-INCLUSION: {"Mika"=>"Excluded"} | RAYYAN-LABELS: The main concern is not dental anxiety.	10.3390/children12040500		40310130	PMC12026157
rayyan-243127461	Barriers Affecting the Oral Health of People Diagnosed with Depression: A Systematic Review.	2020	12		Zdravstveno varstvo	0351-0026 (Print)	59	4	273-280	Stepović M and Stajić D and Rajković Z and Maričić M and Sekulić M	https://pubmed.ncbi.nlm.nih.gov/33133284/	eng		Poland		RAYYAN-INCLUSION: {"Mika"=>"Excluded"} | RAYYAN-LABELS: The main concern is not dental anxiety.	10.2478/sjph-2020-0034		33133284	PMC7583427
rayyan-243127462	Molar Incisor Hypomineralisation as a Dental Caries Risk Factor - Is It True?	2024			Monographs in oral science	1662-3843 (Electronic)	32		166-172	Garot E and Vieira AR and Manton DJ	https://pubmed.ncbi.nlm.nih.gov/39321763/	eng		Switzerland		RAYYAN-INCLUSION: {"Mika"=>"Excluded"} | RAYYAN-LABELS: The main concern is not dental anxiety.	10.1159/000538885	Humans;*Dental Caries/etiology;*Dental Enamel Hypoplasia;Risk Factors;Dental Enamel/pathology;Molar Hypomineralization	39321763
rayyan-243127464	Nonpharmacologic Interventions may Reduce Mental Distress in Adults Undergoing Dental Treatment.	2018	6		The journal of evidence-based dental practice	1532-3390 (Electronic)	18	2	165-167	Heaton LJ	https://pubmed.ncbi.nlm.nih.gov/29747799/	eng		United States		RAYYAN-INCLUSION: {"Mika"=>"Excluded"} | RAYYAN-LABELS: Management	10.1016/j.jebdp.2018.03.007	Adult;*Dental Care;Humans	29747799
rayyan-243127466	Local Anaesthetic Drug Administration in Dentistry Using Computer Assisted Anaesthetic Delivery System: A Systematic Review.	2016			The open dentistry journal	1874-2106 (Print)	10		454-459	Sivaramakrishnan G and Sridharan K	https://pubmed.ncbi.nlm.nih.gov/27733872/	eng		United Arab Emirates		RAYYAN-INCLUSION: {"Mika"=>"Excluded"} | RAYYAN-LABELS: The main concern is not dental anxiety.	10.2174/1874210601610010454		27733872	PMC5040757
rayyan-243127467	The clinical efficacy of intravascular laser irradiation of blood (ILIB): A narrative review of randomized controlled trial.	2025	5	3	Photodiagnosis and photodynamic therapy	1873-1597 (Electronic)	53		104618	Díaz L and Gil AC and Marttens AV and Basualdo J and Sotomayor C and Becerra AV and Beltrán V and Jorquera G and Caviedes R and Fernández E	https://pubmed.ncbi.nlm.nih.gov/40324571/	eng		Netherlands		RAYYAN-INCLUSION: {"Mika"=>"Excluded"} | RAYYAN-LABELS: The main concern is not dental anxiety.	10.1016/j.pdpdt.2025.104618		40324571
rayyan-243127469	Brain mechanisms of oral multisensory processing related to oral health: a systematic review of neuroimaging findings.	2025	5	14	BDJ open	2056-807X (Electronic)	11	1	48	Lin CS and Wu SY	https://pubmed.ncbi.nlm.nih.gov/40368904/	eng		England		RAYYAN-INCLUSION: {"Mika"=>"Excluded"} | RAYYAN-LABELS: The main concern is not dental anxiety.	10.1038/s41405-025-00339-3		40368904	PMC12078481
rayyan-243127470	A comprehensive systematic review of evidence on the feasibility, appropriateness, meaningfulness and effectiveness of management of dental anxiety and dental fear in paediatric and adult patients.	2012			JBI library of systematic reviews	1838-2142 (Print)	10	56	1-26	Moola S and Pearson A and Mejia G	https://pubmed.ncbi.nlm.nih.gov/27820285/	eng		Australia		RAYYAN-INCLUSION: {"Mika"=>"Excluded"} | RAYYAN-LABELS: その他 | USER-NOTES: {"Mika"=>["システマティック", "システマティックレビューの", "レビューの登録", "登録"]}	10.11124/01938924-201210561-00014		27820285
rayyan-243326641	Effect of modified intravascular laser irradiation of blood in the oral and systemic conditions during dental treatment—A systematic review	2024			Lasers in Medical Science		39	1		Oliveira, M.C. and Silva, D.F.B. and de Oliveira Andrade, A. and Pita de Melo, D. and de Sousa, Y.A.B. and da Silva, L.O.P. and de Castro Gomes, D.Q.	https://www.scopus.com/inward/record.uri?eid=2-s2.0-85212700602&doi=10.1007%2fs10103-024-04264-z&partnerID=40&md5=3a968d9ba89941b488db4b249b5a449b					Export Date: 21 May 2025; Cited By: 0 | RAYYAN-INCLUSION: {"Mika"=>"Excluded"} | RAYYAN-LABELS: The main concern is not dental anxiety.	10.1007/s10103-024-04264-z	Blood;Disease;Low-level light therapy;Mouth diseases;Systematic review;Adult;Child;COVID-19;Dental Care;Diabetes Mellitus, Type 2;Humans;Low-Level Light Therapy;Periodontitis;SARS-CoV-2;glycated hemoglobin;adjuvant therapy;adult;anxiety disorder;child;clinical outcome;coronavirus disease 2019;dental anxiety;dental procedure;dental scaling;fasting blood glucose level;female;glycemic control;heart …
rayyan-243326652	Grey matter structural alterations in anxiety disorders: a voxel-based meta-analysis	2024			Brain Imaging and Behavior		18	2	456-474	Liu, H. and Hao, Z. and Qiu, S. and Wang, Q. and Zhan, L. and Huang, L. and Shao, Y. and Wang, Q. and Su, C. and Cao, Y. and Sun, J. and Wang, C. and Lv, Y. and Li, M. and Shen, W. and Li, H. and Jia, X.	https://www.scopus.com/inward/record.uri?eid=2-s2.0-85180723775&doi=10.1007%2fs11682-023-00842-x&partnerID=40&md5=e415203397751841fff14a302499483f					Export Date: 21 May 2025; Cited By: 7 | RAYYAN-INCLUSION: {"Mika"=>"Excluded"} | RAYYAN-LABELS: The main concern is not dental anxiety.	10.1007/s11682-023-00842-x	Anxiety disorders;Grey matter volume;Meta-analysis;Voxel-based morphometry;Anxiety Disorders;Brain;Gray Matter;Humans;Magnetic Resonance Imaging;Organ Size;alprazolam;amfebutamone;antidepressant agent;benzodiazepine derivative;beta adrenergic receptor blocking agent;buspirone;citalopram;duloxetine;escitalopram;fluvoxamine;lorazepam;perphenazine;pregabalin;psychotropic agent;serotonin uptake inhib…
rayyan-243326654	DENTAL MANAGEMENT OF PATIENTS AFFECTED BY BRUGADA SYNDROME: NARRATIVE REVIEW	2024			European Journal of Musculoskeletal Diseases		13	2	152-161	Tetè, G. and D’orto, B. and Visconti, R.F. and Nagni, M. and Polizzi, E.	https://www.scopus.com/inward/record.uri?eid=2-s2.0-85201828400&partnerID=40&md5=dbb51e9fa38e2384ca1fac2bc915b551					Export Date: 21 May 2025; Cited By: 0 | RAYYAN-INCLUSION: {"Mika"=>"Excluded"} | RAYYAN-LABELS: The main concern is not dental anxiety.		BrS;Brugada syndrome;complications;conscious sedation;dental anxiety;dentistry;local anesthetics;oral surgery
rayyan-243326662	Internet- and mobile-based interventions for the treatment of specific phobia: A systematic review and preliminary meta-analysis	2021			Internet Interventions		26			Mor, S. and Grimaldos, J. and Tur, C. and Miguel, C. and Cuijpers, P. and Botella, C. and Quero, S.	https://www.scopus.com/inward/record.uri?eid=2-s2.0-85116517074&doi=10.1016%2fj.invent.2021.100462&partnerID=40&md5=b03ab103aa41446b6e7f9dd4531b10de					Export Date: 21 May 2025; Cited By: 11 | RAYYAN-INCLUSION: {"Mika"=>"Excluded"} | RAYYAN-LABELS: The main concern is not dental anxiety.	10.1016/j.invent.2021.100462	Internet-based treatments;Meta-analysis;Mobile-based treatments;Specific phobia;Systematic review;Acrophobia Questionnaire;agoraphobia;animal phobia;Behavioral Avoidance Test;Clinician Severity Rating;dental phobia;Fear of Flying Questionnaire II;Fear of Flying Scale;Fear of Spiders Questionnaire;flying phobia;follow up;human;information processing;meta analysis;mobile based intervention;outcome …
rayyan-243326664	The anxiolytic effects of Lavandula angustifolia (lavender): An overview of systematic reviews	2023			Journal of Herbal Medicine		40			Shamabadi, A. and Hasanzadeh, A. and Ahmadzade, A. and Ghadimi, H. and Gholami, M. and Akhondzadeh, S.	https://www.scopus.com/inward/record.uri?eid=2-s2.0-85160536285&doi=10.1016%2fj.hermed.2023.100672&partnerID=40&md5=bf77e2daf43ab83c275a715b4fa22e2d					Export Date: 21 May 2025; Cited By: 5 | RAYYAN-INCLUSION: {"Mika"=>"Excluded"} | RAYYAN-LABELS: The main concern is not dental anxiety.	10.1016/j.hermed.2023.100672	Anxiety;Herbal medicine;Lavender;Medicinal plant;Pharmacognosy;Systematic review;anxiolytic agent;hydrocortisone;lavender oil;lorazepam;nutraceutical;paroxetine;placebo;silexan;sunflower oil;A Measurement Tool to Assess Systematic Reviews;acupressure;acute coronary syndrome;allergic contact dermatitis;anxiety disorder;aromatherapy;Beck Anxiety Inventory;breathing rate;burn;cancer chemotherapy;can…
rayyan-243326666	Complementary and alternative medicines in oral health care: An integrative review	2021			Journal of Pharmacy and Bioallied Sciences		13	6	S892-S897	Abuzenada, B. and Pullishery, F. and Elnawawy, M. and Alshehri, S. and Alostath, R. and Bakhubira, B. and Amerdash, W.	https://www.scopus.com/inward/record.uri?eid=2-s2.0-85119437187&doi=10.4103%2fjpbs.jpbs_92_21&partnerID=40&md5=169968b95a075eee0c8c2f52b47b062c					Export Date: 21 May 2025; Cited By: 9 | RAYYAN-INCLUSION: {"Mika"=>"Excluded"} | RAYYAN-LABELS: The main concern is not dental anxiety.	10.4103/jpbs.jpbs_92_21	Ayurveda;healing;herbs;holistic;nature;oral medicine;Antimonium crudum;arsenic trioxide;belladonna alkaloid;borate sodium;essential oil;eucalyptus oil;herbaceous agent;homeopathic agent;lavender oil;lemon oil;Matricaria chamomilla extract;Matricaria oil;nux vomica;peppermint oil;silicon dioxide;tea tree oil;unclassified drug;ylang ylang oil;acupressure;alfalfa;Aloe vera;alternative medicine;antif…
rayyan-243326667	Burden and risk factors of anxiety disorders among Arabic pediatric population: A systematic review	2023			Electronic Journal of General Medicine		20	2		Alkhateeb, A.M.	https://www.scopus.com/inward/record.uri?eid=2-s2.0-85147757288&doi=10.29333%2fejgm%2f12850&partnerID=40&md5=66b7aa7dc69ef3dd30d1f4a953f95f7a					Export Date: 21 May 2025; Cited By: 0 | RAYYAN-INCLUSION: {"Mika"=>"Excluded"} | RAYYAN-LABELS: The main concern is not dental anxiety.	10.29333/ejgm/12850	anxiety;children;prevalence;risk factors;systematic review;Abeer children dental anxiety scale;anxiety assessment;anxiety disorder;Arab;Beck Depression Inventory;behavior assessment;child;child parent relation;dental anxiety;Depression, Anxiety and Stress Scale;disease burden;environmental exposure;Frankl behavioral rating scale;Generalized Anxiety Disorder-7;human;incidence;Liebowitz Social Anxi…
rayyan-243326668	Impact of virtual reality applications in the treatment of anxiety disorders: A systematic review and meta-analysis of randomized-controlled trials	2023			Journal of Behavior Therapy and Experimental Psychiatry		81			Schröder, D. and Wrona, K.J. and Müller, F. and Heinemann, S. and Fischer, F. and Dockweiler, C.	https://www.scopus.com/inward/record.uri?eid=2-s2.0-85164733667&doi=10.1016%2fj.jbtep.2023.101893&partnerID=40&md5=79e79cefb862cf6a8113048b667ade76					Export Date: 21 May 2025; Cited By: 32 | RAYYAN-INCLUSION: {"Mika"=>"Excluded"} | RAYYAN-LABELS: Management	10.1016/j.jbtep.2023.101893	Anxiety disorder;Meta-analysis;Systematic review;Virtual reality;Anxiety;Anxiety Disorders;Humans;Phobia, Social;Phobic Disorders;Randomized Controlled Trials as Topic;Virtual Reality;Virtual Reality Exposure Therapy;paroxetine;venlafaxine;acrophobia;adult;aged;agoraphobia;anxiety disorder;autism;blood-injection-injury phobia;child;cognitive behavioral therapy;dental phobia;fear of falling;female…
rayyan-243326671	Effectiveness of Virtual Reality Goggles as Distraction for Children in Dental Care—A Narrative Review	2023			Applied Sciences (Switzerland)		13	3		Constantini Leopardi, A. and Adanero Velasco, A. and Espí Mayor, M. and Miegimolle Herrero, M.	https://www.scopus.com/inward/record.uri?eid=2-s2.0-85148017510&doi=10.3390%2fapp13031307&partnerID=40&md5=0768a93cb01bf8b44a3cc067c733fb0a					Export Date: 21 May 2025; Cited By: 5 | RAYYAN-INCLUSION: {"Mika"=>"Excluded"} | RAYYAN-LABELS: Management	10.3390/app13031307	audiovisual distraction;child;dental anxiety scale;patient behavior management;pediatric dentistry;virtual reality glasses
rayyan-243326673	Child Life Specialists in a Dental Setting	2024			Journal of the California Dental Association		52	1		Nandi, S.S. and Aujla, J. and Kashani, R. and Linker, S.	https://www.scopus.com/inward/record.uri?eid=2-s2.0-85205287736&doi=10.1080%2f19424396.2024.2403536&partnerID=40&md5=f42e9e7db3069031e3b8e771fa358659					Export Date: 21 May 2025; Cited By: 0 | RAYYAN-INCLUSION: {"Mika"=>"Excluded"} | RAYYAN-LABELS: Management	10.1080/19424396.2024.2403536	behavior guidance;Child life;dental anxiety;interprofessional care;psychosocial health;child;continuing education;cost control;dental anxiety;dental caries;dental practice;health care access;health care system;human;medical specialist;person centered care;preventive health service;review;social determinants of health
rayyan-243326676	Less stress, better success: a scoping review on the effects of anxiety on anesthetic and analgesic consumption	2022			Journal of Anesthesia		36	4	532-553	Chen, Y.-Y.K. and Soens, M.A. and Kovacheva, V.P.	https://www.scopus.com/inward/record.uri?eid=2-s2.0-85133267088&doi=10.1007%2fs00540-022-03081-4&partnerID=40&md5=c3c1cd377293c84abb0ddbb6f90b4791					Export Date: 21 May 2025; Cited By: 17 | RAYYAN-INCLUSION: {"Mika"=>"Excluded"} | RAYYAN-LABELS: Management	10.1007/s00540-022-03081-4	Analgesic consumption;Anesthetic consumption;Postoperative pain;Preoperative anxiety;Aged;Analgesics;Anesthetics;Anxiety;Elective Surgical Procedures;Humans;Pain, Postoperative;Propofol;alfentanil;analgesic agent;codeine;diazepam;diclofenac;fentanyl;hydromorphone;ibuprofen;inhalation anesthetic agent;isoflurane;midazolam;morphine;opiate;paracetamol;pethidine;phenylephrine;propofol;tenoxicam;thiop…
rayyan-243326677	Sedation for dental procedures	2023			Anaesthesia and Intensive Care Medicine		24	8	431-434	Mawhinney, R.L. and Hope, A.	https://www.scopus.com/inward/record.uri?eid=2-s2.0-85165666686&doi=10.1016%2fj.mpaic.2023.05.012&partnerID=40&md5=96f5f02fd1176762efa4656248b56df4					Export Date: 21 May 2025; Cited By: 0 | RAYYAN-INCLUSION: {"Mika"=>"Excluded"} | RAYYAN-LABELS: Management	10.1016/j.mpaic.2023.05.012	Dental surgery;sedation;benzodiazepine derivative;nitrous oxide plus oxygen;propofol;sedative agent;anxiety disorder;autism;bradycardia;conscious sedation;dental phobia;dental procedure;drug safety;human;learning disorder;patient monitoring;patient selection;postoperative period;practice guideline;Review;sedation;tachycardia
rayyan-243326680	Application of magic distraction therapy for the alleviation of dental fear and anxiety in children younger than 12 years: a systematic review and meta-analysis of randomized controlled trials	2025			Journal of Clinical Pediatric Dentistry		49	2	26-37	Lee, K.-T. and Chung, M.-J. and Yen, Y.-F. and Yang, Y.-C. and Wang, W.-L.	https://www.scopus.com/inward/record.uri?eid=2-s2.0-86000560384&doi=10.22514%2fjocpd.2024.145&partnerID=40&md5=41f18af7436ac1e4749beb12f8cdffd3					Export Date: 21 May 2025; Cited By: 0 | RAYYAN-INCLUSION: {"Mika"=>"Excluded"} | RAYYAN-LABELS: Management	10.22514/jocpd.2024.145	Attention;Behavior therapy;Dental anxiety;Magic;Pediatric dentistry
rayyan-243326682	Augmented Reality and Virtual Reality in Dentistry: Highlights from the Current Research	2022			Applied Sciences (Switzerland)		12	8		Fahim, S. and Maqsood, A. and Das, G. and Ahmed, N. and Saquib, S. and Lal, A. and Khan, A.A.G. and Alam, M.K.	https://www.scopus.com/inward/record.uri?eid=2-s2.0-85128458609&doi=10.3390%2fapp12083719&partnerID=40&md5=252259d7291b72b2b7c25a94c4fda113					Export Date: 21 May 2025; Cited By: 56 | RAYYAN-INCLUSION: {"Mika"=>"Excluded"} | RAYYAN-LABELS: Management	10.3390/app12083719	augmented reality;dentistry;education;health;virtual reality
rayyan-243326683	Augmented, Virtual and Mixed Reality in Dentistry: A Narrative Review on the Existing Platforms and Future Challenges	2022			Applied Sciences (Switzerland)		12	2		Monterubbianesi, R. and Tosco, V. and Vitiello, F. and Orilisi, G. and Fraccastoro, F. and Putignano, A. and Orsini, G.	https://www.scopus.com/inward/record.uri?eid=2-s2.0-85122917599&doi=10.3390%2fapp12020877&partnerID=40&md5=abbe2ccef19f8ec401d6eb0669ac1eae					Export Date: 21 May 2025; Cited By: 71 | RAYYAN-INCLUSION: {"Mika"=>"Excluded"} | RAYYAN-LABELS: Management	10.3390/app12020877	Artificial intelligence;Augmented reality;Dentistry;Mixed reality;Robotics;Virtual reality
rayyan-243326686	Safety and Efficacy of Oral Benzodiazepines for Periprocedural Anxiolysis: A Systematic Review	2022			Dermatologic Surgery		48	5	508-515	Boettler, M.A. and Shahwan, K.T. and Cusick, A. and Avila, C. and Carr, D.R.	https://www.scopus.com/inward/record.uri?eid=2-s2.0-85129997192&doi=10.1097%2fDSS.0000000000003407&partnerID=40&md5=919c60f197c9ee8dd08124534dac19dc					Export Date: 21 May 2025; Cited By: 7 | RAYYAN-INCLUSION: {"Mika"=>"Excluded"} | RAYYAN-LABELS: Management	10.1097/DSS.0000000000003407	Anesthesia;Anti-Anxiety Agents;Anxiety;Benzodiazepines;Drug-Related Side Effects and Adverse Reactions;Humans;United States;alprazolam;benzodiazepine derivative;bromazepam;clonidine;clorazepate;clorazepate dipotassium;delorazepam;diazepam;droperidol plus fentanyl;lorazepam;lormetazepam;midazolam;temazepam;tofisopam;triazolam;anxiolytic agent;benzodiazepine derivative;adult;aged;ambulatory surgery…
rayyan-243326692	Dental Anxiety Scales Used In Pediatric Dentistry: A Systematic Review And Meta-Analysis	2023			Bangladesh Journal of Medical Science		22		117-126	Mangalekar, S.B. and Aijazuddin, A. and Almalki, S.A. and Langaliya, A. and Chatterjee, S. and Kumar, S.	https://www.scopus.com/inward/record.uri?eid=2-s2.0-85161699500&doi=10.3329%2fbjms.v22i20.66319&partnerID=40&md5=4467be1fa958989c307327327efbd67c					Export Date: 21 May 2025; Cited By: 2 | RAYYAN-INCLUSION: {"Mika"=>"Excluded"} | RAYYAN-LABELS: prevalence	10.3329/bjms.v22i20.66319	Children;Dental anxiety;Dental anxiety scales;Reliability;adolescent;anxiety;child;clinical evaluation;comparative effectiveness;consensus;cross-sectional study;dental anxiety;dentist;eligibility;female;human;male;meta analysis;outcome assessment;pediatric dentist;pediatric dentistry;prevalence;psychologist;reliability;review;systematic review
rayyan-243326693	How can child life specialists help address dental fear and anxiety in children?: A review	2021			Pediatric Dental Journal		31	3	216-223	Verrett, C. and Wittenberg, B.M.	https://www.scopus.com/inward/record.uri?eid=2-s2.0-85113825612&doi=10.1016%2fj.pdj.2021.08.001&partnerID=40&md5=73bd940506790ff4c4775c6dde5c6ad6					Export Date: 21 May 2025; Cited By: 1 | RAYYAN-INCLUSION: {"Mika"=>"Excluded"} | RAYYAN-LABELS: Management	10.1016/j.pdj.2021.08.001	Child life specialist;Dental fear and anxiety;Pediatric dentistry;behavior change;child;dental anxiety;dental clinic;education;female;human;male;pediatric dentistry;psychosocial care;reasoning;review;social well-being;systematic review
rayyan-243326694	Effectiveness of Binaural Beats in Reduction of Anxiety among Children Undergoing Dental Treatment: A Systematic Review	2025			World Journal of Dentistry		16	1	74-79	Kumthekar, S.S. and Hugar, S.M. and Sahai, V.V. and Bhusari, B.N. and Gokhale, N. and Patil, A.A.	https://www.scopus.com/inward/record.uri?eid=2-s2.0-105001299710&doi=10.5005%2fjp-journals-10015-2578&partnerID=40&md5=c1ccd5a4f04bdc8461ced37a3cf7290f					Export Date: 21 May 2025; Cited By: 0 | RAYYAN-INCLUSION: {"Mika"=>"Excluded"} | RAYYAN-LABELS: Management	10.5005/jp-journals-10015-2578	Anxiety;Binaural beats;Children;Dentistry
rayyan-243326698	Patient anxiety towards dental treatment: A scoping review	2022			Revista Portuguesa de Estomatologia, Medicina Dentaria e Cirurgia Maxilofacial		63	4	189-197	Couto, B.F. and Couto, G.R. and Sampaio, F.	https://www.scopus.com/inward/record.uri?eid=2-s2.0-85146298636&doi=10.24873%2fJ.RPEMD.2022.12.1045&partnerID=40&md5=f913ed294475083621150bb1c8b0c0e9					Export Date: 21 May 2025; Cited By: 1 | RAYYAN-INCLUSION: {"Mika"=>"Excluded"} | RAYYAN-LABELS: その他 | USER-NOTES: {"Mika"=>["登録"]}	10.24873/J.RPEMD.2022.12.1045	Anxiety;Dental anxiety;Review;Treatment;adult;anxiety;clinical practice;dental anxiety;dental procedure;dentist;emotional support;empathy;female;health;human;male;Preferred Reporting Items for Systematic Reviews and Meta-Analyses;review;scientific literature;systematic review;turbinate;writing
rayyan-243326702	Relationship Between Dental Anxiety, Dental Utilization, and Oral Health-Related Quality of Life: A Systematic Review	2024			Journal of International Oral Health		16	5	335-349	Ab Malek, A. and Mohd Radzi, N.A. and Che Musa, M.F. and Luai, A.F.	https://www.scopus.com/inward/record.uri?eid=2-s2.0-85208251228&doi=10.4103%2fjioh.jioh_123_24&partnerID=40&md5=ee6c95e8d945aa438e0dbc769ed0a7eb					Export Date: 21 May 2025; Cited By: 0 | RAYYAN-INCLUSION: {"Mika"=>"Included"}	10.4103/jioh.jioh_123_24	Anxiety;Dental Fear;Dental Public Health;Dental Visits;Quality of Life
rayyan-243326704	PROGRESSIVE MUSCLE RELAXATION THERAPY TO RELIEVE DENTAL ANXIETY	2025			Bulletin of Stomatology and Maxillofacial Surgery		21	2	119-125	Ramanarayana, B. and Muppalla, L. and Mounika, K.L. and Vudathaneni, V.K.P.	https://www.scopus.com/inward/record.uri?eid=2-s2.0-85216721678&doi=10.58240%2f1829006X-2025.2-119&partnerID=40&md5=a57152b740c5abe309937688cc31c6db					Export Date: 21 May 2025; Cited By: 0 | RAYYAN-INCLUSION: {"Mika"=>"Excluded"} | RAYYAN-LABELS: Management	10.58240/1829006X-2025.2-119	Dental Anxiety;Non-Pharmacological;Progressive muscle relaxation therapy
rayyan-243326709	THE USE OF HYPNOSIS IN DENTISTRY IN ANXIOUS PATIENTS. SYSTEMATIC REVIEW OF THE LITERATURE OF THE LAST 5 YEARS	2025			Bulletin of Stomatology and Maxillofacial Surgery		21	2	99-113	Pizzolante, T. and Botticelli, G. and Severino, M. and Caporro, G. and Rastelli, S.	https://www.scopus.com/inward/record.uri?eid=2-s2.0-85216735771&doi=10.58240%2f1829006X-2025.2-99&partnerID=40&md5=a910d8f39db0d5dbbaf1c06a4b792bc0					Export Date: 21 May 2025; Cited By: 0 | RAYYAN-INCLUSION: {"Mika"=>"Excluded"} | RAYYAN-LABELS: Management	10.58240/1829006X-2025.2-99	dental anxiety;hypnosis;iatrosedation;odontophobia
rayyan-243326710	Effectiveness of reframing as behaviour management technique in paediatric dentistry: A scoping review	2024			Sri Lanka Journal of Child Health		53	1	59-62	Patil, V.H. and Hugar, S.M. and Gokhale, N.S. and Kajjari, S. and Kohli, N. and Badakar, C.M.	https://www.scopus.com/inward/record.uri?eid=2-s2.0-105005002851&doi=10.4038%2fsljch.v53i1.10778&partnerID=40&md5=11a30be101d83e0e8e768b0f1559de3d					Export Date: 21 May 2025; Cited By: 0 | RAYYAN-INCLUSION: {"Mika"=>"Excluded"} | RAYYAN-LABELS: Management	10.4038/sljch.v53i1.10778	Behaviour management;Children;Dentistry;Fear and anxiety;Reframing;anxiety;case report;child;content analysis;dental anxiety;dental procedure;dentistry;fear;human;male;open access publishing;pediatric dentistry;review;scoping review;special situation for pharmacovigilance;systematic review
rayyan-243326711	Pulse Oximetry in Paediatric Dentistry	2022			Folia Medica		64	2	202-206	Shindova, M.P. and Belcheva-Krivorova, A. and Taralov, Z.	https://www.scopus.com/inward/record.uri?eid=2-s2.0-85131072073&doi=10.3897%2ffolmed.64.e60567&partnerID=40&md5=e4fbdc81de8ea26615dfb28e6e5e6b3a					Export Date: 21 May 2025; Cited By: 1 | RAYYAN-INCLUSION: {"Mika"=>"Excluded"} | RAYYAN-LABELS: The main concern is not dental anxiety.	10.3897/folmed.64.e60567	dental anxiety assessment;oxygen saturation;pulp vitality test;pulse oximetry
rayyan-243326714	Computer-Controlled Local Anaesthesia Delivery efficacy − a literature review	2024			Saudi Dental Journal		36	8	1066-1071	Janik, K. and Niemczyk, W. and Peterek, R. and Rój, R. and Balicz, A. and Morawiec, T.	https://www.scopus.com/inward/record.uri?eid=2-s2.0-85194938107&doi=10.1016%2fj.sdentj.2024.05.012&partnerID=40&md5=983bb62ba422ee04a7bdfef800491131					Export Date: 21 May 2025; Cited By: 5 | RAYYAN-INCLUSION: {"Mika"=>"Excluded"} | RAYYAN-LABELS: Management	10.1016/j.sdentj.2024.05.012	CCLAD;Local anaesthesia;Pain;articaine;epinephrine;lidocaine;mepivacaine;adolescent;anxiety;breathing rate;child;Cochrane Library;dental anxiety;dental procedure;disruptive behavior;heart rate;human;local anesthesia;Medline;meta analysis;mixed dentition;nociception;patient satisfaction;pediatric patient;Review;search engine;systematic review;systolic blood pressure
rayyan-243326721	Open vs closed surgical exposure of palatally displaced canines: A comparison of clinical and patient-reported outcomes - A multicentre, randomized controlled trial	2021			European Journal of Orthodontics		43	5	487-497	Björksved, M. and Arnrup, K. and Bazargani, S.M. and Lund, H. and Magnusson, A. and Magnuson, A. and Lindsten, R. and Bazargani, F.	https://www.scopus.com/inward/record.uri?eid=2-s2.0-85117297057&doi=10.1093%2fejo%2fcjab015&partnerID=40&md5=9ecc3fc15ffd6d7c8632971ed8c3e0e9					Export Date: 21 May 2025; Cited By: 9 | RAYYAN-INCLUSION: {"Mika"=>"Excluded"} | RAYYAN-LABELS: The main concern is not dental anxiety.	10.1093/ejo/cjab015	Cuspid;Humans;Patient Reported Outcome Measures;Tooth Crown;Tooth Eruption;Tooth Eruption, Ectopic;canine tooth;clinical trial;controlled study;diagnostic imaging;human;multicenter study;patient-reported outcome;randomized controlled trial;tooth crown;tooth disease;tooth eruption
rayyan-243326727	Impact of Colors on Dental Anxiety in Children: A Scoping Review	2025			Journal of South Asian Association of Pediatric Dentistry		8	1	60-66	Kaja, F.J. and Asokan, S. and Pollachi-Ramakrishnan, G.P. and Viswanath, S. and Thoppe-Dhamodharan, Y.K.	https://www.scopus.com/inward/record.uri?eid=2-s2.0-105003703018&doi=10.5005%2fjp-journals-10077-3338&partnerID=40&md5=7828690c9d13078cf9b2e8d20b477c9c					Export Date: 21 May 2025; Cited By: 0 | RAYYAN-INCLUSION: {"Mika"=>"Excluded"} | RAYYAN-LABELS: Management	10.5005/jp-journals-10077-3338	Color;Dental anxiety;Emotions;Pediatric dentistry;Psychology;anxiety;clinical outcome;clinical significance;Cochrane Library;color;conceptual framework;data analysis;dental anxiety;dental phobia;emotion;environment;extraction;fear;human;meta analysis;pediatric dentistry;quality control;Review;scoping review;screening;systematic review
rayyan-243326731	Virtual Reality for Pain Controlling in the Adult During Dental Treatment: A Systematic Review	2024			Journal of International Dental and Medical Research		17	4	1834-1842	Rika, Z.P. and Soewondo, W. and Evangelina, I.A. and Yubiliana, G. and Abdurrohman, A. and Suryani, M.	https://www.scopus.com/inward/record.uri?eid=2-s2.0-85216529227&partnerID=40&md5=037d3180038ee1e6f2ac1e6da52696cc					Export Date: 21 May 2025; Cited By: 0 | RAYYAN-INCLUSION: {"Mika"=>"Excluded"} | RAYYAN-LABELS: Management		acute pain;adult;Dental anxiety;dental control;pain management;virtual reallity
rayyan-243326732	Association Between Adverse Childhood Experiences and Oral Health in Adulthood: A Systematic Scoping Review	2023			Journal of Family Violence		38	8	1607-1624	Sartori, L.R.M. and Pereira, D.H. and Baker, S.R. and Correa, M.B.	https://www.scopus.com/inward/record.uri?eid=2-s2.0-85142383887&doi=10.1007%2fs10896-022-00470-x&partnerID=40&md5=80c690d8689190af61d8931df18f25b2					Export Date: 21 May 2025; Cited By: 6 | RAYYAN-INCLUSION: {"Mika"=>"Excluded"} | RAYYAN-LABELS: The main concern is not dental anxiety.	10.1007/s10896-022-00470-x	Adult;Adverse childhood experiences;Aged;Mouth diseases;Oral health;Review
rayyan-243326734	Fifty Years of Progress in Paediatric Dentistry	2023			Dental Update		50	5	387-394	Timms, L. and Rodd, H. and Day, P. and Morgan, A. and Harris, J. and Stevens, C. and Deery, C.	https://www.scopus.com/inward/record.uri?eid=2-s2.0-85163131849&doi=10.12968%2fdenu.2023.50.5.387&partnerID=40&md5=d3dba5b5929559e86b9cd975c3b87b9f					Export Date: 21 May 2025; Cited By: 1 | RAYYAN-INCLUSION: {"Mika"=>"Excluded"} | RAYYAN-LABELS: The main concern is not dental anxiety.	10.12968/denu.2023.50.5.387
rayyan-243326736	Current status and recent topics in intravenous sedation in Japanese dental practice: a narrative review	2023			Journal of Oral and Maxillofacial Anesthesia		2			Ogawa, M.	https://www.scopus.com/inward/record.uri?eid=2-s2.0-105005002286&doi=10.21037%2fjoma-23-13&partnerID=40&md5=e3feb728aa92600c1cb41b6d2d5a637a					Export Date: 21 May 2025; Cited By: 0 | RAYYAN-INCLUSION: {"Mika"=>"Excluded"} | RAYYAN-LABELS: Management	10.21037/joma-23-13	Dental anesthesia;intravenous sedation (IVS);midazolam;propofol;special needs dentistry
rayyan-243326738	Aromatherapy with lavender essential oil in patients with surgery-related anxiety: A systematic review	2021			Research Journal of Pharmacognosy		8	4	101-111	Moradifar, N. and Amraei, M. and Karami, K. and Shahijan, M.K. and Nadri, S. and Amin, A.	https://www.scopus.com/inward/record.uri?eid=2-s2.0-85121294579&doi=10.22127%2fRJP.2021.293248.1730&partnerID=40&md5=5b36ffd4c08a5d9b4fda541c6def1020					Export Date: 21 May 2025; Cited By: 4 | RAYYAN-INCLUSION: {"Mika"=>"Excluded"} | RAYYAN-LABELS: Management	10.22127/RJP.2021.293248.1730	Anxiety;Aromatherapy;Essential oil;Inhalation;Lavandula angustifolia;Surgery;lavender oil;anxiety;anxiety disorder;aromatherapy;biopsy;bone marrow biopsy;brain surgery;breast surgery;cataract extraction;cesarean section;colorectal surgery;coronary artery bypass graft;coronary artery bypass surgery;dental anxiety;dental surgery;Depression, Anxiety and Stress Scale;Depression, Anxiety and Stress Sc…
rayyan-243326740	Effect of audio-visual treatment information on hemodynamic parameters during the transalveolar extraction of mandibular third molars: A randomized clinical trial	2019			Journal of International Society of Preventive and Community Dentistry		9	1	13-20	Saincher, R.R. and Pentapati, K.C. and Gadicherla, S.	https://www.scopus.com/inward/record.uri?eid=2-s2.0-85061651579&doi=10.4103%2fjispcd.JISPCD_366_18&partnerID=40&md5=745e7a5e1978b38e8fc6b2750cde0262					Export Date: 21 May 2025; Cited By: 10 | RAYYAN-INCLUSION: {"Mika"=>"Excluded"} | RAYYAN-LABELS: Management	10.4103/jispcd.JISPCD_366_18	Anxiety;extraction;heart rate;hemodynamic parameters;third molar;video
rayyan-243326741	Antibiotics and toothache: A social media review	2021			International Journal of Pharmacy Practice		29	3	210-217	Emmott, R. and Barber, S.K. and Thompson, W.	https://www.scopus.com/inward/record.uri?eid=2-s2.0-85107090596&doi=10.1093%2fijpp%2friaa024&partnerID=40&md5=1c43c152059251949b247217064ef300					Export Date: 21 May 2025; Cited By: 14 | RAYYAN-INCLUSION: {"Mika"=>"Excluded"} | RAYYAN-LABELS: The main concern is not dental anxiety.	10.1093/ijpp/riaa024	antibiotics;health seeking behaviour;lay care;patient satisfaction;prescriptions;Anti-Bacterial Agents;Humans;Quality of Life;Self Care;Social Media;Toothache;antibiotic agent;antiinfective agent;antibiotic resistance;controlled study;coping behavior;cross-sectional study;dental anxiety;dental clinic;dental procedure;dentistry;disease severity;drug seeking behavior;drug use;evidence based practic…
rayyan-243326742	A review of prolonged post-covid-19 symptoms and their implications on dental management	2021			International Journal of Environmental Research and Public Health		18	10		Chakraborty, T. and Jamal, R.F. and Battineni, G. and Teja, K.V. and Marto, C.M. and Spagnuolo, G.	https://www.scopus.com/inward/record.uri?eid=2-s2.0-85105731436&doi=10.3390%2fijerph18105131&partnerID=40&md5=380b70e4b9bc674da35053f55ffaeac0					Export Date: 21 May 2025; Cited By: 58 | RAYYAN-INCLUSION: {"Mika"=>"Excluded"} | RAYYAN-LABELS: The main concern is not dental anxiety.	10.3390/ijerph18105131	COVID-19 dental;COVID-19 recovered;Long-COVID;Post-COVID-19 syndrome;Prolonged COVID symptoms;Cohort Studies;COVID-19;Cross-Sectional Studies;Dental Care;Humans;SARS-CoV-2;antibiotic agent;antithrombocytic agent;antitussive agent;anxiolytic agent;chlorhexidine;heparin;hyaluronic acid;miconazole;mouthwash;muscle relaxant agent;paracetamol;steroid;tranexamic acid;tranquilizer;COVID-19;dental health…
rayyan-243326744	Dealing with Anxious Patients: A Systematic Review of the Literature on Nonpharmaceutical Interventions to Reduce Anxiety in Patients Undergoing Medical or Dental Procedures	2021			Journal of Alternative and Complementary Medicine		27	9	717-726	Weisfeld, C.C. and Turner, J.A. and Dunleavy, K. and Ko, A. and Bowen, J.I. and Roelk, B. and Eissa, R. and Benfield, E. and Robertson, K.	https://www.scopus.com/inward/record.uri?eid=2-s2.0-85115186757&doi=10.1089%2facm.2020.0504&partnerID=40&md5=0915e8d4f17f9d93d02382ecd65259cc					Export Date: 21 May 2025; Cited By: 13 | RAYYAN-INCLUSION: {"Mika"=>"Excluded"} | RAYYAN-LABELS: Management	10.1089/acm.2020.0504	distraction;hypnosis;massage;music;patient anxiety;patient education;Anxiety;Aromatherapy;Dentistry;Humans;Hypnosis;Music Therapy;Anxiety;Anxiety Disorders;Female;Pregnancy;acupuncture;adult;aromatherapy;artificial ventilation;Australia;Belgium;Brazil;cardiology;China;Cinahl;cognitive behavioral therapy;colonoscopy;dental anxiety;dental phobia;dental procedure;dentistry;diagnostic test;female;Fra…
rayyan-243326745	Use of local anesthesia for pediatric dental patients	2017			Pediatric Dentistry		39	6	266-272		https://www.scopus.com/inward/record.uri?eid=2-s2.0-85033782028&partnerID=40&md5=3c6ec66f18768fbf65ce2384c737ebd9					Export Date: 21 May 2025; Cited By: 7 | RAYYAN-INCLUSION: {"Mika"=>"Excluded"} | RAYYAN-LABELS: The main concern is not dental anxiety.		Adolescent;Anesthesia, Dental;Anesthesia, General;Anesthesia, Inhalation;Anesthesia, Local;Anesthetics, Local;Child;Child, Preschool;Conscious Sedation;Dental Anxiety;Dental Care for Children;Documentation;Humans;Hypersensitivity;Infant;Infant, Newborn;Nitrous Oxide;Pain;Pain Measurement;Paresthesia;Pediatric Dentistry;United States;local anesthetic agent;nitrous oxide;adolescent;child;conscious …
rayyan-243326749	Dental considerations in cardiovascular patients: A practical perspective	2016			Indian Heart Journal		68	4	572-575	Chaudhry, S. and Jaiswal, R. and Sachdeva, S.	https://www.scopus.com/inward/record.uri?eid=2-s2.0-84953775000&doi=10.1016%2fj.ihj.2015.11.034&partnerID=40&md5=37d0737a0c55f58a99cc23dab147ab13					Export Date: 21 May 2025; Cited By: 26 | RAYYAN-INCLUSION: {"Mika"=>"Excluded"} | RAYYAN-LABELS: The main concern is not dental anxiety.	10.1016/j.ihj.2015.11.034	Cardiovascular diseases;Dental management;Emergency drugs;Emergency protocol;Cardiovascular Diseases;Disease Management;Global Health;Health Promotion;Humans;Oral Health;Oral Hygiene;Patient Compliance;Periodontitis;Prevalence;Risk Factors;antibiotic agent;anticoagulant agent;anxiolytic agent;beta adrenergic receptor blocking agent;cardiovascular agent;epinephrine;glyceryl trinitrate;lidocaine;ni…
rayyan-243326750	Anxiety among dental students during their dental treatment plan among South India population - A survey	2020			Drug Invention Today		14	3	3-5	Sunar, S. and Gayathri, R. and Vishnu Priya, V.	https://www.scopus.com/inward/record.uri?eid=2-s2.0-85094637938&partnerID=40&md5=8b322797845dba59a8ce1797d0f1ccbe					Export Date: 21 May 2025; Cited By: 0 | RAYYAN-INCLUSION: {"Mika"=>"Excluded"} | RAYYAN-LABELS: The main concern is not dental anxiety.		Anxiety;Dental students;Dental treatment;adult;controlled study;dental anxiety;dental clinic;dental procedure;dental student;female;human;India;major clinical study;male;prophylaxis;questionnaire;review
rayyan-243326752	Rethink retraining: A review	2020			Indian Journal of Forensic Medicine and Toxicology		14	4	8045-8048	Mohanty, S. and Priyanka, K.L.	https://www.scopus.com/inward/record.uri?eid=2-s2.0-85099575149&doi=10.37506%2fijfmt.v14i4.12916&partnerID=40&md5=e7728c646a73ade188e1ddab76c3d8ad					Export Date: 21 May 2025; Cited By: 0 | RAYYAN-INCLUSION: {"Mika"=>"Excluded"} | RAYYAN-LABELS: The main concern is not dental anxiety.	10.37506/ijfmt.v14i4.12916	Behavioral management;Dental anxiety;Reframing;Retraining;attitude;child;dental anxiety;human;pediatric dentist;responsibility;review
rayyan-243326754	Acupuncture for anxiety in dental patients: Systematic review and meta-analysis	2018			European Journal of Integrative Medicine		20		22-35	Allan, F.K. and Peckham, E. and Liu, J. and Dietz, K.C. and Zhang, T. and Arakaki, A. and MacPherson, H.	https://www.scopus.com/inward/record.uri?eid=2-s2.0-85045391660&doi=10.1016%2fj.eujim.2018.03.008&partnerID=40&md5=0d993724161bb794728b5bc1789f624e					Export Date: 21 May 2025; Cited By: 5 | RAYYAN-INCLUSION: {"Mika"=>"Excluded"} | RAYYAN-LABELS: Management	10.1016/j.eujim.2018.03.008	Acupuncture;Anxiety;Dental;Systematic review;placebo;auricular acupuncture;Cinahl;clinical effectiveness;Cochrane Library;dental anxiety;dental patient;dental procedure;Embase;evidence based practice;human;Medline;meta analysis;online analysis;priority journal;PsycINFO;randomized controlled trial (topic);Review;sham procedure;State Trait Anxiety Inventory;systematic review
rayyan-243326755	Selected issues concerning oral health in female patients with eating disorders: A survey study	2016			Current Issues in Pharmacy and Medical Sciences		29	3	139-141	Mazurek, M. and Szyszkowska, A. and Mazurek, A. and Szymanska, J.	https://www.scopus.com/inward/record.uri?eid=2-s2.0-84994754110&doi=10.1515%2fcipms-2016-0029&partnerID=40&md5=c05f830a529586f2b986c4071445a477					Export Date: 21 May 2025; Cited By: 1 | RAYYAN-INCLUSION: {"Mika"=>"Excluded"} | RAYYAN-LABELS: The main concern is not dental anxiety.	10.1515/cipms-2016-0029	Anorexia nervosa;Bulimia nervosa;Eating disorders;Oral health;Promoting behaviours;adolescent;adult;attitude to health;clinical article;controlled study;dental anxiety;dental health;eating disorder;electric toothbrush;enamel;falling;female;health behavior;health status;health survey;human;mouth hygiene;Review;self evaluation;tooth brushing;toothbrush;xerostomia
rayyan-243326758	Oral health status and reported oral health problems in people with intellectual disability: A literature review	2019			Journal of Intellectual and Developmental Disability		44	3	292-304	Wilson, N.J. and Lin, Z. and Villarosa, A. and George, A.	https://www.scopus.com/inward/record.uri?eid=2-s2.0-85067293843&doi=10.3109%2f13668250.2017.1409596&partnerID=40&md5=76b8bdc2f902942f4859315830272752					Export Date: 21 May 2025; Cited By: 58 | RAYYAN-INCLUSION: {"Mika"=>"Excluded"} | RAYYAN-LABELS: The main concern is not dental anxiety.	10.3109/13668250.2017.1409596	dental anxiety;dental services;gender;health disparities;intellectual disability;Oral health
rayyan-243326764	Motivational interviewing as a tool for behavior change: Implications for public health dentistry	2020			World Journal of Dentistry		11	3	241-246	Bhat, A. and Rajesh, G. and Mohanty, V.R. and Shenoy, R. and Pai, M.	https://www.scopus.com/inward/record.uri?eid=2-s2.0-85090647361&doi=10.5005%2fjp-journals-10015-1726&partnerID=40&md5=b37948c5488cc1a2fab443578930e3eb					Export Date: 21 May 2025; Cited By: 0 | RAYYAN-INCLUSION: {"Mika"=>"Excluded"} | RAYYAN-LABELS: The main concern is not dental anxiety.	10.5005/jp-journals-10015-1726	Behavior change;Counseling;Motivational interviewing;Tobacco cessation
rayyan-243326766	Dental Anxiety Scales Used in Pediatric Dentistry: A Systematic Review and Meta-analysis	2021			Journal of Contemporary Dental Practice		22	11	1338-1345	Tiwari, S. and Kulkarni, P. and Agrawal, N. and Mali, S. and Kale, S. and Jaiswal, N.	https://www.scopus.com/inward/record.uri?eid=2-s2.0-85125699878&doi=10.5005%2fjp-journals-10024-3229&partnerID=40&md5=d4d786f250199ca0efe08b67ae5b01bb					Export Date: 21 May 2025; Cited By: 9 | RAYYAN-INCLUSION: {"Mika"=>"Excluded"} | RAYYAN-LABELS: prevalence	10.5005/jp-journals-10024-3229	Children;Dental anxiety;Dental anxiety scales;Reliability;Child;Cross-Sectional Studies;Dental Anxiety;Humans;Pediatric Dentistry;child;cross-sectional study;dental anxiety;dentistry;diagnosis;human;meta analysis
rayyan-243326769	Psychosomatic disorders affecting mouth- a review article	2019			Indian Journal of Public Health Research and Development		10	8	1720-1727	Malathi, L. and Babu, A. and Masthan, K.M.K. and Mukherjee, S.	https://www.scopus.com/inward/record.uri?eid=2-s2.0-85073521756&doi=10.5958%2f0976-5506.2019.02358.1&partnerID=40&md5=ebc83d223d34b1c044f9e6f51fd6ba4e					Export Date: 21 May 2025; Cited By: 1 | RAYYAN-INCLUSION: {"Mika"=>"Excluded"} | RAYYAN-LABELS: The main concern is not dental anxiety.	10.5958/0976-5506.2019.02358.1	Burning mouth syndrome;Psychosomatic dentistry;Psychosomatic-disorders;angiotensin II;argipressin;C reactive protein;carboxymethylcellulose;clobetasol propionate;corticotropin;corticotropin releasing factor;cytokine;endorphin;epinephrine;glycosylated hemoglobin;hydrocortisone;interleukin 6;noradrenalin;prasterone;serum albumin;somatomedin C;tumor necrosis factor;anxiety;aphthous stomatitis;autono…
rayyan-243326770	Anxiety and fear management in paediatric dentistry using distraction techniques	2019			Evidence-Based Dentistry		20	2	50-51	Robertson, M. and Araujo, M. and Innes, N.	https://www.scopus.com/inward/record.uri?eid=2-s2.0-85068227455&doi=10.1038%2fs41432-019-0020-y&partnerID=40&md5=1ddb8068840f2015a42b18d03a5467e0					Export Date: 21 May 2025; Cited By: 5 | RAYYAN-INCLUSION: {"Mika"=>"Excluded"} | RAYYAN-LABELS: Management	10.1038/s41432-019-0020-y	Adolescent;Caribbean Region;Child;Child, Preschool;Dental Anxiety;Fear;Humans;Pediatric Dentistry;Randomized Controlled Trials as Topic;United States;adolescent;Caribbean;child;dental anxiety;dentistry;fear;human;preschool child;randomized controlled trial (topic);United States
rayyan-243326773	Survey of treatment policies under conscious sedation at centres dealing with people with high levels of dental anxiety across the United Kingdom	2018			British Dental Journal		224	8		Heidari, E. and Banerjee, A. and Newton, T.	https://www.scopus.com/inward/record.uri?eid=2-s2.0-85046293070&doi=10.1038%2fsj.bdj.2018.265&partnerID=40&md5=783cdabfd48836ac1cdbf3d15c318787					Export Date: 21 May 2025; Cited By: 5 | RAYYAN-INCLUSION: {"Mika"=>"Excluded"} | RAYYAN-LABELS: Management	10.1038/sj.bdj.2018.265	Adult;Conscious Sedation;Dental Anxiety;Dental Care;Female;Humans;Male;Middle Aged;Practice Patterns, Dentists';Surveys and Questionnaires;United Kingdom;adult;clinical practice;conscious sedation;dental anxiety;dental procedure;female;human;male;middle aged;procedures;questionnaire;statistics and numerical data;therapy;United Kingdom
rayyan-243326775	Minireview on the Connections between the Neuropsychiatric and Dental Disorders: Current Perspectives and the Possible Relevance of Oxidative Stress and Other Factors	2020			Oxidative Medicine and Cellular Longevity		2020			Ciobica, A. and Padurariu, M. and Curpan, A. and Antioch, I. and Chirita, R. and Stefanescu, C. and Luca, A.-C. and Tomida, M.	https://www.scopus.com/inward/record.uri?eid=2-s2.0-85088255889&doi=10.1155%2f2020%2f6702314&partnerID=40&md5=da3e37cff1b3bffbc11627709492a3b8					Export Date: 21 May 2025; Cited By: 5 | RAYYAN-INCLUSION: {"Mika"=>"Excluded"} | RAYYAN-LABELS: The main concern is not dental anxiety.	10.1155/2020/6702314	Documents;Joints;Music;Research;Stresses;Humans;Neuropsychiatry;Oxidative Stress;Stomatognathic Diseases;Health care;Medicine;prostaglandin;reactive oxygen metabolite;Current status;Irritable bowel syndromes;Music therapy;Research groups;abdominal pain;dental anxiety;dental caries;dental phobia;disease association;face pain;human;irritable colon;major depression;mental disease;mouth hygiene;music…
rayyan-243326779	Local Anesthesia in Pediatric Dentistry: A Literature Review on Current Alternative Techniques and Approaches	2021			Journal of South Asian Association of Pediatric Dentistry		4	2	148-154	Elicherla, S.R. and Sahithi, V. and Saikiran, K.V. and Nunna, M. and Challa, R.R. and Nuvvula, S.	https://www.scopus.com/inward/record.uri?eid=2-s2.0-85131237222&doi=10.5005%2fjp-journals-10077-3076&partnerID=40&md5=79c3e97e28efda62616e0c90cca7cdbd					Export Date: 21 May 2025; Cited By: 9 | RAYYAN-INCLUSION: {"Mika"=>"Excluded"} | RAYYAN-LABELS: The main concern is not dental anxiety.	10.5005/jp-journals-10077-3076	Children;Dental anxiety;Local anesthesia;Recent trends
rayyan-243326780	Effectiveness of immersive virtual reality-supported interventions for patients with disorders or impairments: a systematic review and meta-analysis	2021			Health and Technology		11	4	811-833	Chen, J. and Xie, Z. and Or, C.	https://www.scopus.com/inward/record.uri?eid=2-s2.0-85110702181&doi=10.1007%2fs12553-021-00561-7&partnerID=40&md5=764187fa44d6e0847218c28fa76e1bba					Export Date: 21 May 2025; Cited By: 21 | RAYYAN-INCLUSION: {"Mika"=>"Excluded"} | RAYYAN-LABELS: Management	10.1007/s12553-021-00561-7	Immersive virtual reality;Meta-analysis;Patients;Therapy;Treatment;acrophobia;adult;agoraphobia;amblyopia;anxiety;anxiety disorder;balance impairment;cerebrovascular accident;clinical outcome;cognition;comparative study;dental phobia;depression;female;flying phobia;human;male;mental disease;meta analysis;mild cognitive impairment;motor dysfunction;musculoskeletal function;posttraumatic stress dis…
rayyan-243326788	Anxiety level toward dental treatments among students from various professions – A survey	2019			Drug Invention Today		11	12	3163-3167	Abd Rahman, F.B. and Siddarth, A.R. and Varghese, S.	https://www.scopus.com/inward/record.uri?eid=2-s2.0-85083085538&partnerID=40&md5=b99f59b20d7124304513660a4e1cc5f9					Export Date: 21 May 2025; Cited By: 0 | RAYYAN-INCLUSION: {"Mika"=>"Excluded"} | RAYYAN-LABELS: prevalence		Anxiety levels;Dental students;Dental treatments;Law students;Management students;Modified corah’s anxiety scale;controlled study;dental anxiety;dental procedure;dental student;human;major clinical study;multiple choice test;occupation;questionnaire;review;university student
rayyan-243326790	Effects of audio-visual aids on convincing patients for dental treatment - A review	2019			Drug Invention Today		12	5	1071-1076	Akmal, N.L.H.B.I. and Ganapathy, D. and Visalakshi, R.M.	https://www.scopus.com/inward/record.uri?eid=2-s2.0-85068083536&partnerID=40&md5=61dead78df6d4fd81dd49088c9d57c6c					Export Date: 21 May 2025; Cited By: 2 | RAYYAN-INCLUSION: {"Mika"=>"Excluded"} | RAYYAN-LABELS: Management		Aids;Audiovisual;Patient;Reluctant;Video;adult;anticipatory guidance;audiovisual aid;dental anxiety;dental procedure;dentist;human;practice guideline;prevention;review;videorecording
rayyan-243326791	Dental anxiety in children: A review of the contributing factors	2018			Journal of Clinical and Diagnostic Research		12	4	SG01-SG03	Alasmari, A.A. and Aldossari, G.S. and Aldossary, M.S.	https://www.scopus.com/inward/record.uri?eid=2-s2.0-85045981064&doi=10.7860%2fJCDR%2f2018%2f35081.11379&partnerID=40&md5=5ccbedaec28ee1cc3df6e8161b635d1b					Export Date: 21 May 2025; Cited By: 19 | RAYYAN-INCLUSION: {"Mika"=>"Included"}	10.7860/JCDR/2018/35081.11379	Child behaviour;Dental fear;Dental phobia;anxiety;behavior;child;child behavior;cross-sectional study;dental anxiety;dental caries;dental phobia;education;ethnicity;female;general anesthesia;human;male;prevalence;questionnaire;Review;risk factor;social status;stress;tooth extraction
rayyan-243326793	Sedation for dental and other procedures	2017			Anaesthesia and Intensive Care Medicine		18	9	423-426	Mawhinney, R.L. and Hope, A.	https://www.scopus.com/inward/record.uri?eid=2-s2.0-85026235837&doi=10.1016%2fj.mpaic.2017.06.008&partnerID=40&md5=2cd9365510b123bc1ba3c2556a3ea719					Export Date: 21 May 2025; Cited By: 1 | RAYYAN-INCLUSION: {"Mika"=>"Excluded"} | RAYYAN-LABELS: Management	10.1016/j.mpaic.2017.06.008	Conscious sedation;dental;sedative agent;anesthesia complication;anesthesia level;autism;conscious sedation;dental anxiety;dental procedure;dentistry;hospital discharge;human;learning disorder;patient monitoring;patient safety;patient selection;postoperative care;practice guideline;priority journal;Review;sedation
rayyan-243326797	Awareness on dental anxiety among dental patients in South Indian population - A survey	2020			Drug Invention Today		14	6	833-836	Ovia, M. and Gayathri, R. and Vishnu Priya, V.	https://www.scopus.com/inward/record.uri?eid=2-s2.0-85086026326&partnerID=40&md5=8e5c71a776f1cb372b8f45992d3ec61d					Export Date: 21 May 2025; Cited By: 0 | RAYYAN-INCLUSION: {"Mika"=>"Excluded"} | RAYYAN-LABELS: その他 | USER-NOTES: {"Mika"=>["論文", "論文入手できない"]}		Dental anxiety;Drills;Fear;Needles;Stress;awareness;dental anxiety;dental patient;dentist;fear;human;Indian;major clinical study;mental stress;patient attitude;Review;social competence
rayyan-243326799	Barriers of restorative care among dental patients in Jeddah: A cross-sectional analytical survey	2019			Contemporary Clinical Dentistry		10	4	614-621	Vanka, A. and Wali, O. and Vanka, S. and Baabod, M. and Gajdhar, S. and N Sastry, J.	https://www.scopus.com/inward/record.uri?eid=2-s2.0-85085950706&doi=10.4103%2fccd.ccd_887_18&partnerID=40&md5=4c950cfe888db2e033b49a64b856da52					Export Date: 21 May 2025; Cited By: 0 | RAYYAN-INCLUSION: {"Mika"=>"Excluded"} | RAYYAN-LABELS: The main concern is not dental anxiety.	10.4103/ccd.ccd_887_18	Barriers;cross-sectional analytical study;dental patients;Jeddah;restorative care
rayyan-243326800	Orofacial Manifestation and Dental Management of Sickle Cell Disease: A Scoping Review	2021			Anemia		2021			Kakkar, M. and Holderle, K. and Sheth, M. and Arany, S. and Schiff, L. and Planerova, A.	https://www.scopus.com/inward/record.uri?eid=2-s2.0-85118681435&doi=10.1155%2f2021%2f5556708&partnerID=40&md5=5625f585d2fb3db745c15b39f94e3c12					Export Date: 21 May 2025; Cited By: 10 | RAYYAN-INCLUSION: {"Mika"=>"Excluded"} | RAYYAN-LABELS: The main concern is not dental anxiety.	10.1155/2021/5556708	clinical feature;dental anxiety;dental caries;dental practice;dental procedure;dental restoration;early intervention;enamel;enamel hypoplasia;face disorder;health;human;microcirculation;mouth disease;mouth hygiene;mouth mucosa;multidisciplinary team;neuropathy;orthodontics;practice guideline;Review;sickle cell anemia;sickle cell crisis;tongue;tooth infection;tooth malformation;tooth pulp
rayyan-243326801	Contemporary Behavior Guidance Techniques to Outsmart Child’s Anxious Mind	2021			Journal of South Asian Association of Pediatric Dentistry		4	1	41-49	Kapil, D. and Saraf, B.G. and Sheoran, N. and Kalra, G. and Elizabeth, S.	https://www.scopus.com/inward/record.uri?eid=2-s2.0-85200575160&doi=10.5005%2fjp-journals-10077-3070&partnerID=40&md5=8474df53074a88b57281515421916047					Export Date: 21 May 2025; Cited By: 3 | RAYYAN-INCLUSION: {"Mika"=>"Excluded"} | RAYYAN-LABELS: Management	10.5005/jp-journals-10077-3070	Child behavior;Dental anxiety;Dental fear and anxiety;Pediatric dentistry
rayyan-243326802	Effect of Premedication on the Success of Inferior Alveolar Nerve Block in Patients with Irreversible Pulpitis: A Systematic Review of the Literature	2019			BioMed Research International		2019			Karapinar-Kazandag, M. and Tanalp, J. and Ersev, H.	https://www.scopus.com/inward/record.uri?eid=2-s2.0-85062326665&doi=10.1155%2f2019%2f6587429&partnerID=40&md5=b646695114ed71f818b31cf87ffe1340					Export Date: 21 May 2025; Cited By: 15 | RAYYAN-INCLUSION: {"Mika"=>"Excluded"} | RAYYAN-LABELS: Management	10.1155/2019/6587429	Anesthesia, Conduction;Anesthetics, Local;Humans;Mandibular Nerve;Premedication;Pulpitis;alprazolam;benzodiazepine derivative;hydrocodone;ibuprofen;ketorolac;paracetamol;tramadol;triazolam;local anesthetic agent;anesthesia;Cochrane Library;comparative study;data extraction;dental anxiety;groups by age;human;inferior alveolar nerve;Medical Subject Headings;Medline;nerve block;nociception;premedica…
rayyan-243326803	Dental management of children with autism spectrum disorders	2018			Drug Invention Today		10	7	1190s-1194	Pathmashri, V.P. and Kumar, M.P.S.	https://www.scopus.com/inward/record.uri?eid=2-s2.0-85051631000&partnerID=40&md5=110b074fe24772824b356bc92cca2a30					Export Date: 21 May 2025; Cited By: 0 | RAYYAN-INCLUSION: {"Mika"=>"Excluded"} | RAYYAN-LABELS: The main concern is not dental anxiety.		Asperger's syndrome;Autism;Autism spectrum disorder;Developmental disorder;Asperger syndrome;autism;child behavior;childhood disintegrative disorder;clinical feature;dental anxiety;dental caries;dental procedure;doctor patient relation;human;mouth disease;pervasive developmental disorder not otherwise specified;prevalence;Review
rayyan-243326804	Promoting behavioural changes to improve oral hygiene in patients with periodontal diseases: A systematic review	2020			Journal of Clinical Periodontology		47		72-89	Carra, M.C. and Detzen, L. and Kitzmann, J. and Woelber, J.P. and Ramseier, C.A. and Bouchard, P.	https://www.scopus.com/inward/record.uri?eid=2-s2.0-85088521520&doi=10.1111%2fjcpe.13234&partnerID=40&md5=ffb3b300dd0b85d5dcaf6e1964d65785					Export Date: 21 May 2025; Cited By: 75 | RAYYAN-INCLUSION: {"Mika"=>"Excluded"} | RAYYAN-LABELS: The main concern is not dental anxiety.	10.1111/jcpe.13234	behavioural changes;motivational interviewing;oral hygiene;periodontal diseases;psychological intervention;Dental Plaque;Gingivitis;Health Education, Dental;Humans;Oral Hygiene;Periodontal Diseases;behavior change;cognitive behavioral therapy;dental anxiety;gingivitis;health education;health practitioner;human;mobile application;motivational interviewing;mouth hygiene;oral bleeding;periodontal di…
rayyan-243326806	Robotic Applications in Orthodontics: Changing the Face of Contemporary Clinical Care	2021			BioMed Research International		2021			Adel, S. and Zaher, A. and El Harouni, N. and Venugopal, A. and Premjani, P. and Vaid, N.	https://www.scopus.com/inward/record.uri?eid=2-s2.0-85109117981&doi=10.1155%2f2021%2f9954615&partnerID=40&md5=1d2a8741105061e5d861d49b02411992					Export Date: 21 May 2025; Cited By: 34 | RAYYAN-INCLUSION: {"Mika"=>"Excluded"} | RAYYAN-LABELS: The main concern is not dental anxiety.	10.1155/2021/9954615	Automation;Equipment Design;Forecasting;Humans;Orthodontic Wires;Orthodontics;Pattern Recognition, Automated;Robotics;Software;Stomatognathic System;nicotinic acid;toothpaste;cephalometry;computer aided design/computer aided manufacturing;dental anxiety;dental assistant;health care;human;maxillofacial surgery;medical education;nanorobotics;orthodontics;patient care;patient education;periodontal d…
rayyan-243326808	General anesthesia in dentistry	2019			Drug Invention Today		11	3	715-721	Balaji, R. and Dhanraj, M. and Mallikarjuna, A.V.	https://www.scopus.com/inward/record.uri?eid=2-s2.0-85064078595&partnerID=40&md5=485b4d19952965c4aaaf9caf9f92e0f7					Export Date: 21 May 2025; Cited By: 0 | RAYYAN-INCLUSION: {"Mika"=>"Excluded"} | RAYYAN-LABELS: The main concern is not dental anxiety.		Anesthesia;Complication;Extraction;Sedation;local anesthetic agent;aftercare;airway;allergy;anesthesia complication;day care;dental anesthesia;dental phobia;dental surgery;dentistry;general anesthesia;heart arrhythmia;history of medicine;human;hyperthermia;hypoxemia;mentally disabled person;patient positioning;postoperative analgesia;premedication;Review;subcutaneous emphysema;temporomandibular j…
rayyan-243326812	Use of nitrous oxide for pediatric dental patients	2017			Pediatric Dentistry		39	6	273-277		https://www.scopus.com/inward/record.uri?eid=2-s2.0-85033795127&partnerID=40&md5=c0cea77347dc2e3ec7749b9de8c1d4eb					Export Date: 21 May 2025; Cited By: 6 | RAYYAN-INCLUSION: {"Mika"=>"Excluded"} | RAYYAN-LABELS: Management		Anesthesia, Dental;Anesthetics, Inhalation;Child;Conscious Sedation;Dental Anxiety;Dental Care for Children;Humans;Monitoring, Physiologic;Nitrous Oxide;Occupational Health;Oxygen;Pediatric Dentistry;United States;inhalation anesthetic agent;nitrous oxide;oxygen;child;conscious sedation;dental anesthesia;dental anxiety;dental procedure;dentistry;devices;drug therapy;human;occupational health;phys…
rayyan-243326814	Perception regarding pediatric dentist’s appearance and factors influencing the child’s responses	2021			Journal of Clinical Pediatric Dentistry		45	2	90-97	de Amorim, C.S. and da Silva Coqueiro, R. and de Menezes, B.S. and Lima, S.O.A.S. and Maia, L.C. and Pithon, M.M.	https://www.scopus.com/inward/record.uri?eid=2-s2.0-85105517659&doi=10.17796%2f1053-4625-45.2.4&partnerID=40&md5=39f4433d61393a87816f7b3ca1e1db13					Export Date: 21 May 2025; Cited By: 0 | RAYYAN-INCLUSION: {"Mika"=>"Excluded"} | RAYYAN-LABELS: The main concern is not dental anxiety.	10.17796/1053-4625-45.2.4	Children;Clothing;Dental Anxiety;Pediatric Dentistry;Questionnaires;Child;Clothing;Cross-Sectional Studies;Dental Anxiety;Dentists;Female;Humans;Perception;Reproducibility of Results;Surveys and Questionnaires;child;clothing;cross-sectional study;dental anxiety;dentist;female;human;perception;questionnaire;reproducibility
rayyan-243326815	The effectiveness of Cognitive Behavioural Therapy in the reduction of dental anxiety in children	2018			Evidence-Based Dentistry		19	4	104	Noble, F. and Marshman, Z.	https://www.scopus.com/inward/record.uri?eid=2-s2.0-85058865144&doi=10.1038%2fsj.ebd.6401339&partnerID=40&md5=77357dc7c6e26e416c357219b0e3c920					Export Date: 21 May 2025; Cited By: 2 | RAYYAN-INCLUSION: {"Mika"=>"Excluded"} | RAYYAN-LABELS: Management	10.1038/sj.ebd.6401339	Child;Cognitive Behavioral Therapy;Dental Anxiety;Humans;Iran;Jamaica;Norway;Sweden;child;cognitive behavioral therapy;dental anxiety;human;Iran;Jamaica;Norway;Sweden
rayyan-243326817	Tips for Effective Implementation of Virtual Reality Exposure Therapy in Phobias—A Systematic Review	2021			Frontiers in Psychiatry		12			Krzystanek, M. and Surma, S. and Stokrocka, M. and Romańczyk, M. and Przybyło, J. and Krzystanek, N. and Borkowski, M.	https://www.scopus.com/inward/record.uri?eid=2-s2.0-85116682890&doi=10.3389%2ffpsyt.2021.737351&partnerID=40&md5=a8d381c1bd191832dbe0e162eaf6cbad					Export Date: 21 May 2025; Cited By: 24 | RAYYAN-INCLUSION: {"Mika"=>"Excluded"} | RAYYAN-LABELS: Management	10.3389/fpsyt.2021.737351	agoraphobia;exposure therapy;social phobia;specific phobias;virtual exposure therapy;virtual reality;VR;VRET;paroxetine;placebo;quetiapine;acrophobia;agoraphobia;animal phobia;blood-injection-injury phobia;cognitive behavioral therapy;comorbidity;dental phobia;driving phobia;drug efficacy;eye movement desensitization and reprocessing;flying phobia;human;intermethod comparison;panic;phobia;psychoe…
rayyan-243326818	On the use of pets to manage dental anxiety	2016			Dental Hypotheses		7	3	117-119	Manley, L.	https://www.scopus.com/inward/record.uri?eid=2-s2.0-84988736225&doi=10.4103%2f2155-8213.190518&partnerID=40&md5=baa2fcc9863851e09304a8bfa2c1b779					Export Date: 21 May 2025; Cited By: 11 | RAYYAN-INCLUSION: {"Mika"=>"Excluded"} | RAYYAN-LABELS: Management	10.4103/2155-8213.190518	Animal-assisted therapy;dental fear;distraction emotional support animals;therapy dogs
rayyan-243326820	Virtual Reality Therapy in Mental Health	2021			Annual Review of Clinical Psychology		17		495-519	Emmelkamp, P.M.G. and Meyerbröker, K.	https://www.scopus.com/inward/record.uri?eid=2-s2.0-85105646867&doi=10.1146%2fannurev-clinpsy-081219-115923&partnerID=40&md5=3c4826fda40a6f3b8f66b1cfea079529					Export Date: 21 May 2025; Cited By: 199 | RAYYAN-INCLUSION: {"Mika"=>"Excluded"} | RAYYAN-LABELS: Management	10.1146/annurev-clinpsy-081219-115923	Psychiatric disorders;Treatment;Virtual reality assessment;Virtual reality exposure;Virtual reality therapy;Anxiety Disorders;Autism Spectrum Disorder;Humans;Mental Health;Phobic Disorders;Virtual Reality Exposure Therapy;acrophobia;addiction;agoraphobia;anxiety assessment;anxiety disorder;association;attention deficit disorder;autism;behavior disorder assessment;body image;dental phobia;drug dep…
rayyan-243326825	Odontophobia - A review article	2019			Indian Journal of Public Health Research and Development		10	8	1586-1590	Babu, A. and Malathi, L. and Masthan, K.M.K. and Mukherjee, S.	https://www.scopus.com/inward/record.uri?eid=2-s2.0-85073547481&doi=10.5958%2f0976-5506.2019.02331.3&partnerID=40&md5=c7bd23716786e2f363c32728ee1e47d2					Export Date: 21 May 2025; Cited By: 0 | RAYYAN-INCLUSION: {"Mika"=>"Excluded"} | RAYYAN-LABELS: その他	10.5958/0976-5506.2019.02331.3	Cognitive behavioral therapy;Conditioning pathway;Dental anxiety;Informative pathway;Parental pathway;Verbal threat pathway;Vicarious pathway;anxiety;anxiety disorder;breathing exercise;clinical effectiveness;cognition;cognitive behavioral therapy;computer assisted relaxation learning;computer model;dental phobia;desensitization;DSM-IV;human;hypnotherapy;meditation;mood disorder;muscle relaxation…
rayyan-243326826	Oral health considerations for pediatric patients with sickle cell disease	2018			Disease-a-Month		64	6	302-305	Alrayyes, S. and Compton, A.-A. and Kawar, N.	https://www.scopus.com/inward/record.uri?eid=2-s2.0-85040246918&doi=10.1016%2fj.disamonth.2017.12.006&partnerID=40&md5=cf1583e7cd1f7b47fa44de0ac859d87e					Export Date: 21 May 2025; Cited By: 3 | RAYYAN-INCLUSION: {"Mika"=>"Excluded"} | RAYYAN-LABELS: The main concern is not dental anxiety.	10.1016/j.disamonth.2017.12.006	Anemia, Sickle Cell;Anesthetics, Inhalation;Anti-Bacterial Agents;Child;Conscious Sedation;Dental Care;Dental Caries;Drainage;Humans;Infection;Nitrous Oxide;Oral Health;Pain Management;Preventive Medicine;Surgical Wound;analgesic agent;antibiotic agent;barbituric acid derivative;codeine;diazepam;epinephrine;local anesthetic agent;midazolam;narcotic agent;nitrous oxide;nonsteroid antiinflammatory …
rayyan-243326832	Moderate and high dental fear by sex and age using the Children's Fear Survey Schedule-Dental Subscale	2021			Revista Portuguesa de Estomatologia, Medicina Dentaria e Cirurgia Maxilofacial		62			Andrade, N.M. and Laureano, I.C.C. and Farias, L. and Fernandes, L.H.F. and da Cruz Prates, C. and Cavalcanti, A.L.	https://www.scopus.com/inward/record.uri?eid=2-s2.0-85114290196&doi=10.24873%2fJ.RPEMD.2021.08.841&partnerID=40&md5=e2d264831c7804a7f7f5d2e81a4fa18c					Export Date: 21 May 2025; Cited By: 1 | RAYYAN-INCLUSION: {"Mika"=>"Excluded"} | RAYYAN-LABELS: diagnose	10.24873/J.RPEMD.2021.08.841	Child;Dental anxiety;Dentistry;Epidemiology;Oral health;Pediatric dentistry;age;anxiety assessment;child;Children Fear Survey Schedule Dental Subscale Questionnaire;controlled study;cross-sectional study;dental anxiety;dental health;dental procedure;dentist;descriptive research;female;human;invasive procedure;major clinical study;male;mouth cavity;pediatric dentistry;Review;school child;sex diffe…
rayyan-243326833	Dental medicine and psychiatry: The need for collaboration and bridging the professional gap	2020			Psychiatria Danubina		32	2	151-158	Šarac, Z. and Zovko, R. and Curlin, M. and Filakovi, P.	https://www.scopus.com/inward/record.uri?eid=2-s2.0-85089545407&doi=10.24869%2fPSYD.2020.151&partnerID=40&md5=369ef3695b1f7125953805b2ffb0f4d0					Export Date: 21 May 2025; Cited By: 8 | RAYYAN-INCLUSION: {"Mika"=>"Excluded"} | RAYYAN-LABELS: The main concern is not dental anxiety.	10.24869/PSYD.2020.151	Comorbidity;Dental health;Dental medicine;Mental disorders;Psychiatrist-dentist liaison service;Humans;Mental Disorders;Mental Health;Psychiatry;Quality of Life;Socioeconomic Factors;attitude;burning mouth syndrome;care coordinator;collaborative care team;comorbidity;consultation;delusional bad odor;dental anxiety;dental clinic;dental health;dental phobia;dental procedure;dentistry;disease associ…
rayyan-243326837	Could video glasses contribute to behaviour management in the 21st century?	2017			Dental Update		44	1	45-51	Casaus, A. and Patel, B. and Brown, L. and Coomaraswamy, K.	https://www.scopus.com/inward/record.uri?eid=2-s2.0-85014785139&doi=10.12968%2fdenu.2017.44.1.45&partnerID=40&md5=c9696d5c09d8ad2ae05992823e81d495					Export Date: 21 May 2025; Cited By: 1 | RAYYAN-INCLUSION: {"Mika"=>"Excluded"} | RAYYAN-LABELS: Management	10.12968/denu.2017.44.1.45
rayyan-243326838	Special Needs of Anxious and Phobic Dental Patients	2009			Dental Clinics of North America		53	2	207-219	Slovin, M. and Falagario-Wasserman, J.	https://www.scopus.com/inward/record.uri?eid=2-s2.0-61349100196&doi=10.1016%2fj.cden.2008.12.016&partnerID=40&md5=662d92e9ee7749959e6d8ab544ed4596					Export Date: 21 May 2025; Cited By: 5 | RAYYAN-INCLUSION: {"Mika"=>"Included"} | RAYYAN-LABELS: downstream	10.1016/j.cden.2008.12.016	Behavioral dentistry;Dental anxiety;Dental avoidance;Dental phobia;Dental rehabilitation;Desensitization;Relaxation therapy;Sedation;Avoidance Learning;Behavior Therapy;Dental Anxiety;Dental Care;Dentist-Patient Relations;Humans;Manifest Anxiety Scale;Needs Assessment;Patient Care Planning;Quality of Life;avoidance behavior;behavior therapy;dental anxiety;dental care;doctor patient relation;human…
rayyan-243326839	Systematic review of the effectiveness and cost-effectiveness of HealOzone® for the treatment of occlusal pit/fissure caries and root caries	2006			Health Technology Assessment		10	16	iii-50	Brazzelli, M. and McKenzie, L. and Fielding, S. and Fraser, C. and Clarkson, J. and Kilonzo, M. and Waugh, N.	https://www.scopus.com/inward/record.uri?eid=2-s2.0-33745233076&doi=10.3310%2fhta10160&partnerID=40&md5=b7b3de8fa2af881b6ade6d0b9583be14					Export Date: 21 May 2025; Cited By: 40 | RAYYAN-INCLUSION: {"Mika"=>"Excluded"} | RAYYAN-LABELS: The main concern is not dental anxiety.	10.3310/hta10160	chlorhexidine;fissure sealant;fluoride;local anesthetic agent;ozone;caries prevention;clinical effectiveness;clinical trial;cost effectiveness analysis;data base;dental anxiety;dental caries;diet therapy;human;information retrieval;injection site pain;meta analysis;methodology;mouth hygiene;outcome assessment;pathophysiology;patient compliance;prevalence;probability;quality adjusted life year;qua…
rayyan-243326840	Acupuncture in dentistry: Its possible role and application	2012			Proceedings of Singapore Healthcare		21	1	48-56	Wong, L.B.	https://www.scopus.com/inward/record.uri?eid=2-s2.0-84886390652&doi=10.1177%2f201010581202100108&partnerID=40&md5=6fc77103abaabb1c3a2f30e3ff953c40					Export Date: 21 May 2025; Cited By: 19 | RAYYAN-INCLUSION: {"Mika"=>"Excluded"} | RAYYAN-LABELS: The main concern is not dental anxiety.	10.1177/201010581202100108	Adjunctive treatment;Holism;Sham acupuncture;analgesic agent;benzodiazepine;carbamazepine;codeine plus paracetamol;midazolam;placebo;unclassified drug;acupuncture;Bell palsy;Chinese medicine;constipation;dental anxiety;dentistry;dizziness;drowsiness;gate control theory;holistic care;human;jaw disease;outcome assessment;postoperative pain;postoperative period;randomized controlled trial (topic);re…
rayyan-243326841	How many of our patients can really give consent? - A perspective on the Relevance of the Mental Capacity Act to dentistry	2014			Dental Update		41	1	46-48	Holden, A.C.L. and Holden, N.L.	https://www.scopus.com/inward/record.uri?eid=2-s2.0-84898039606&doi=10.12968%2fdenu.2014.41.1.46&partnerID=40&md5=0ff5b2a53662e6fcff9477b422813f9c					Export Date: 21 May 2025; Cited By: 1 | RAYYAN-INCLUSION: {"Mika"=>"Excluded"} | RAYYAN-LABELS: The main concern is not dental anxiety.	10.12968/denu.2014.41.1.46	Adult;Decision Making;Dental Anxiety;Dental Care;Dentist-Patient Relations;Great Britain;Human Rights;Humans;Informed Consent;Malpractice;Mental Competency;Patient Rights;Vulnerable Populations;adult;decision making;dental anxiety;dental procedure;doctor patient relation;human;human rights;informed consent;legal aspect;malpractice;mental capacity;patient right;psychological aspect;review;United K…
rayyan-243326842	An introduction to minimum intervention dentistry	2005			Singapore Dental Journal		27	1	1-6	Mickenautsch, S.	https://www.scopus.com/inward/record.uri?eid=2-s2.0-31544433683&partnerID=40&md5=bb12ccc72ce4dd3464e0bcd7c59c33a7					Export Date: 21 May 2025; Cited By: 18 | RAYYAN-INCLUSION: {"Mika"=>"Excluded"} | RAYYAN-LABELS: The main concern is not dental anxiety.		Minimally invasive treatment;Minimum intervention dentistry;Oral balance;Dental Care;Dental Caries;Dental Cavity Preparation;Dentistry;Humans;classification;dental care;dental caries;dental surgery;dentistry;human;methodology;review
rayyan-243326843	Clinical use of a novel audio pillow with recorded hypnotherapy instructions and music for anxiolysis during dental implant surgery: A prospective study	2011			International Journal of Clinical and Experimental Hypnosis		59	2	180-197	Eitner, S. and Sokol, B. and Wichmann, M. and Bauer, J. and Engels, D.	https://www.scopus.com/inward/record.uri?eid=2-s2.0-79952546730&doi=10.1080%2f00207144.2011.546196&partnerID=40&md5=5105ede60c06569372693920023aff0f					Export Date: 21 May 2025; Cited By: 24 | RAYYAN-INCLUSION: {"Mika"=>"Excluded"} | RAYYAN-LABELS: Management	10.1080/00207144.2011.546196	Adult;Aged;Aged, 80 and over;Blood Pressure;Dental Anxiety;Dental Implants;Female;Heart Rate;Humans;Hypnosis, Dental;Male;Middle Aged;Music Therapy;Prospective Studies;Questionnaires;Young Adult;adult;aged;blood oxygen tension;blood pressure;clinical article;comparative study;controlled study;dental anxiety;dental device;dental equipment;dental patient;dental surgery;diastolic blood pressure;fear…
rayyan-243326844	Evidence of safety for individualized dosing of enteral sedation	2007			General Dentistry		55	5	410-415	Gordon, S.M. and Shimizu, N. and Shlash, D. and Dionne, R.A.	https://www.scopus.com/inward/record.uri?eid=2-s2.0-34548583398&partnerID=40&md5=ff015136d9101b230eb4c819498e5bee					Export Date: 21 May 2025; Cited By: 6 | RAYYAN-INCLUSION: {"Mika"=>"Excluded"} | RAYYAN-LABELS: Management		Administration, Oral;Adult;Anesthesia, Dental;Clinical Competence;Conscious Sedation;Dental Anxiety;Humans;Hypnotics and Sedatives;Hypotension;Monitoring, Intraoperative;Questionnaires;Risk Factors;Safety;Triazolam;United States;hypnotic sedative agent;triazolam;adult;chemically induced disorder;clinical competence;conscious sedation;dental anesthesia;dental anxiety;human;hypotension;methodology;…
rayyan-243326845	A dental phobia treatment within the swedish national health insurance	2012			Swedish Dental Journal		36	2	71-78	Hägglin, C. and Boman, U.W.	https://www.scopus.com/inward/record.uri?eid=2-s2.0-84863822928&partnerID=40&md5=b3f45d4e96397f31d3a8dcc8a0aef1cd					Export Date: 21 May 2025; Cited By: 8 | RAYYAN-INCLUSION: {"Mika"=>"Excluded"} | RAYYAN-LABELS: The main concern is not dental anxiety.		Behavioral medicine;Dental anxiety;Dental phobia;Treatment model;Adaptation, Psychological;Adult;Behavior Therapy;Cognitive Therapy;Cooperative Behavior;Delivery of Health Care, Integrated;Dental Anxiety;Dental Care;Follow-Up Studies;Health Policy;Humans;Interview, Psychological;National Health Programs;Patient Acceptance of Health Care;Patient Care Team;Relaxation Therapy;Sick Leave;Stress, Psyc…
rayyan-243326848	Recognizing and managing dental fears: Anxiolysis from the perspective of a dental student	2010			Journal of Dental Education		74	4	397-401	Poorsattar, S.P.	https://www.scopus.com/inward/record.uri?eid=2-s2.0-77951639705&doi=10.1002%2fj.0022-0337.2010.74.4.tb04884.x&partnerID=40&md5=f190ecd853b8023bb21a6c00619d523b					Export Date: 21 May 2025; Cited By: 4 | RAYYAN-INCLUSION: {"Mika"=>"Excluded"} | RAYYAN-LABELS: The main concern is not dental anxiety.	10.1002/j.0022-0337.2010.74.4.tb04884.x	Anesthesia, Dental;Anesthetics, Inhalation;Attitude of Health Personnel;Conscious Sedation;Dental Anxiety;Dentist-Patient Relations;Humans;Hypnotics and Sedatives;Nitrous Oxide;Students, Dental;hypnotic sedative agent;inhalation anesthetic agent;nitrous oxide;article;conscious sedation;dental anesthesia;dental anxiety;dental student;doctor patient relation;health personnel attitude;human;methodol…
rayyan-243326851	The prevalence of dental anxiety in patients of a university dental clinic	2005			Journal of American College Health		54	1	59-61	Woodmansey, K.F.	https://www.scopus.com/inward/record.uri?eid=2-s2.0-23344454890&doi=10.3200%2fJACH.54.1.59-61&partnerID=40&md5=67df65b1d87dd2a3f0d13ee8e56f057d					Export Date: 21 May 2025; Cited By: 16 | RAYYAN-INCLUSION: {"Mika"=>"Excluded"} | RAYYAN-LABELS: prevalence	10.3200/JACH.54.1.59-61	Behavioral dental science;Dental anxiety;Dental fear;Dental phobia;Dental Anxiety;Dental Clinics;Humans;Prevalence;Universities;article;dental anxiety;dental clinic;human;prevalence;university
rayyan-243326852	Dental anxiety myth or reality	2016			Research Journal of Pharmacy and Technology		9	10	1770-1772	Menon, A. and Uma Maheswari, T.N.	https://www.scopus.com/inward/record.uri?eid=2-s2.0-85014232115&doi=10.5958%2f0974-360X.2016.00357.7&partnerID=40&md5=dcc20e6c3abf340442f4d25a46729831					Export Date: 21 May 2025; Cited By: 0 | RAYYAN-INCLUSION: {"Mika"=>"Excluded"} | RAYYAN-LABELS: prevalence	10.5958/0974-360X.2016.00357.7	behavior;clinical study;college;dental anxiety;error;health;human;questionnaire;stress;tooth
rayyan-243326853	Nitrousoxide as a conscious sedative in minor oral surgical procedure	2015			Journal of Pharmacy and Bioallied Sciences		7		S248-S250	Mohan, R. and Asir, V. and Ebenezr, V. and Dakir, A. and Jacob, J.	https://www.scopus.com/inward/record.uri?eid=2-s2.0-84928943301&doi=10.4103%2f0975-7406.155939&partnerID=40&md5=cd9f5381b2343dd0777e0a0de1e9ce46					Export Date: 21 May 2025; Cited By: 12 | RAYYAN-INCLUSION: {"Mika"=>"Excluded"} | RAYYAN-LABELS: Management	10.4103/0975-7406.155939	Anxiety;conscious sedation;minor surgery;nitrous oxide;nitrous oxide plus oxygen;analgesia;clinical effectiveness;conscious sedation;dental anesthesia;dental anxiety;dental surgery;human;minor surgery;oral surgery;outcome assessment;oxygen breathing;patient information;patient safety;priority journal;Review;tranquilizing activity;treatment contraindication;treatment indication
rayyan-243326854	A survey on the uses of acupuncture by a group of UK dentists	2005			British Dental Journal		198	3	139-143	Rosted, P. and Warnakulasuriya, S.	https://www.scopus.com/inward/record.uri?eid=2-s2.0-14744268620&doi=10.1038%2fsj.bdj.4812039&partnerID=40&md5=b384d6e655dca84de8b0b5a3c046a2e6					Export Date: 21 May 2025; Cited By: 6 | RAYYAN-INCLUSION: {"Mika"=>"Excluded"} | RAYYAN-LABELS: Management	10.1038/sj.bdj.4812039	Acupuncture Therapy;Dental Anxiety;Dental Audit;Facial Pain;Great Britain;Humans;Temporomandibular Joint Disorders;acupuncture;alternative medicine;asthma;backache;Chinese medicine;chronic disease;dentist;face pain;headache;health care;health service;health survey;human;hygiene;medical education;migraine;neck pain;pain;recurrent disease;review;rheumatoid arthritis;temporomandibular joint disorder…
rayyan-243326855	Assessment for the Children's fear Survey Schedule-Dental Subscale	2014			Journal of Clinical Pediatric Dentistry		39	1	40-46	El-Housseiny, A.A. and Farsi, N.M. and Alamoudi, N.M. and Bagher, S.M. and El Derwi, D.	https://www.scopus.com/inward/record.uri?eid=2-s2.0-84925547973&doi=10.17796%2fjcpd.39.1.ml4h38626g66p750&partnerID=40&md5=6d2006fe9be1478dd7327068b5c00195					Export Date: 21 May 2025; Cited By: 26 | RAYYAN-INCLUSION: {"Mika"=>"Excluded"} | RAYYAN-LABELS: prevalence	10.17796/jcpd.39.1.ml4h38626g66p750	Anxiety;Arabic version;CFSS-DS;Children;Fear;Fear survey behavior;Reliability;Validity;Anesthesia, Dental;Anesthesia, Local;Child;Child Behavior;Cooperative Behavior;Dental Anxiety;Dental Care;Dental Prophylaxis;Dental Restoration, Permanent;Dentist-Patient Relations;Female;Humans;Language;Male;Middle East;Reproducibility of Results;Root Canal Therapy;Tooth Extraction;Translations;child;child beh…
rayyan-243326857	Use of nitrous oxide and oxygen for conscious sedation to manage pain and anxiety	2007			Journal of the Canadian Dental Association		73	8	711.a-711.f	Ryding, H.A. and Murphy, H.J.	https://www.scopus.com/inward/record.uri?eid=2-s2.0-35348987528&partnerID=40&md5=d9f79e0b9681b85045891e2857adf0a7					Export Date: 21 May 2025; Cited By: 17 | RAYYAN-INCLUSION: {"Mika"=>"Excluded"} | RAYYAN-LABELS: Management		Administration, Oral;Adolescent;Adult;Anesthesia, Dental;Anesthetics, Inhalation;Child;Conscious Sedation;Dental Anxiety;General Practice, Dental;Humans;Hypnotics and Sedatives;New Brunswick;Newfoundland and Labrador;Nitrous Oxide;Nova Scotia;Oxygen;Prince Edward Island;Questionnaires;hypnotic sedative agent;inhalation anesthetic agent;nitrous oxide;oxygen;adolescent;adult;Canada;child;conscious …
rayyan-243326859	Neurocardiogenic syncope of child dental patient: A case review	2013			Pediatric Dentistry		35	1	71-73	Ross, P.J. and Schneider, P.E. and Helpin, M.	https://www.scopus.com/inward/record.uri?eid=2-s2.0-84874615470&partnerID=40&md5=f58f42db18751626a3f0b6a7b5b49e0c					Export Date: 21 May 2025; Cited By: 2 | RAYYAN-INCLUSION: {"Mika"=>"Excluded"} | RAYYAN-LABELS: The main concern is not dental anxiety.		Syncope;Vasovagal syncope;Vertigo;Child;Dental Anxiety;Dental Care;Dental Caries;Dental Restoration, Permanent;Emergency Treatment;Female;Follow-Up Studies;Humans;Molar;Recurrence;Syncope, Vasovagal;Tooth, Deciduous;Unconsciousness;case report;child;deciduous tooth;dental anxiety;dental caries;dental procedure;dental surgery;emergency treatment;faintness;female;follow up;human;methodology;molar t…
rayyan-243326863	Aromatherapy in dentistry - A review	2016			Biomedical and Pharmacology Journal		9	2	827-828	Jimson, S. and Malathi, L. and Devi, G.N. and Sankari, S.L.	https://www.scopus.com/inward/record.uri?eid=2-s2.0-85009355232&doi=10.13005%2fbpj%2f1010&partnerID=40&md5=f2893a52bf59b711212446791658c992					Export Date: 21 May 2025; Cited By: 4 | RAYYAN-INCLUSION: {"Mika"=>"Excluded"} | RAYYAN-LABELS: Management	10.13005/bpj/1010	Aromatherapy;Dental anxiety;essential oil;fragrance;mouthwash;aphthous stomatitis;aromatherapy;cellulitis;dental anxiety;dental facility;dental procedure;dentistry;emotional stress;gingivitis;halitosis;healing;human;lavender;limbic system;mouth ulcer;nose cavity;odor;olfactory nerve;Review;tooth abscess;tooth eruption;tooth pain
rayyan-243326870	Psychometric properties of the Revised Dental Beliefs Survey	2005			Community Dentistry and Oral Epidemiology		33	4	289-297	Coolidge, T. and Heima, M. and Coldwell, S.E. and Weinstein, P. and Milgrom, P.	https://www.scopus.com/inward/record.uri?eid=2-s2.0-23944456923&doi=10.1111%2fj.1600-0528.2005.00214.x&partnerID=40&md5=d8d9ba34e46c9367b4fcf065c7cf6d77					Export Date: 21 May 2025; Cited By: 22 | RAYYAN-INCLUSION: {"Mika"=>"Excluded"} | RAYYAN-LABELS: prevalence	10.1111/j.1600-0528.2005.00214.x	Dental anxiety;Dental Beliefs Survey;Dental fear;Dentist-patient relationship;Psychometrics;Adolescent;Adult;Aged;Communication;Dental Anxiety;Dentist-Patient Relations;Female;Humans;Internal-External Control;Male;Middle Aged;Professional Role;Psychometrics;Questionnaires;Reproducibility of Results;Statistics, Nonparametric;adolescent;adult;aged;article;control;dental anxiety;doctor patient relat…
rayyan-243326871	Effects of hypnosis as an adjunct to intravenous sedation for third molar extraction: A randomized, blind, controlled study	2010			International Journal of Clinical and Experimental Hypnosis		58	1	21-38	MacKey, E.F.	https://www.scopus.com/inward/record.uri?eid=2-s2.0-77951126446&doi=10.1080%2f00207140903310782&partnerID=40&md5=26056a65c2a28898f5a82ab44eeb214c					Export Date: 21 May 2025; Cited By: 28 | RAYYAN-INCLUSION: {"Mika"=>"Excluded"} | RAYYAN-LABELS: Management	10.1080/00207140903310782	Adolescent;Adult;Anxiety Disorders;Double-Blind Method;Fear;Female;Humans;Hypnosis;Hypnotics and Sedatives;Injections, Intravenous;Male;Molar;Tooth Extraction;Young Adult;dexamethasone;fentanyl;midazolam;propofol;adult;bleeding;blood pressure measurement;clinical evaluation;clinical trial;controlled clinical trial;controlled study;dental anxiety;dental care;heart rate;human;hypnosis;intravenous a…
rayyan-243326873	A questionnaire survey on the effect of the sound of dental drills on the feeling of patients in dental clinics	2006			Acoustical Science and Technology		27	5	305-308	Yamada, T. and Ebisu, S. and Kuwano, S.	https://www.scopus.com/inward/record.uri?eid=2-s2.0-33748313121&doi=10.1250%2fast.27.305&partnerID=40&md5=ff1b72b3bebc08fb2d61f01937459a47					Export Date: 21 May 2025; Cited By: 33 | RAYYAN-INCLUSION: {"Mika"=>"Excluded"} | RAYYAN-LABELS: Management	10.1250/ast.27.305	Dental anxiety;Fear;Questionnaire survey;Sound of dental drills;Compressed air motors;Drills;Medical problems;Natural frequencies;Ultrasonic applications;Dental anxiety;Fear;Questionnaire surveys;Sound of dental drills;Patient treatment
rayyan-243326876	The Consciousness Paradox: Consciousness, Concepts, and Higher-Order Thoughts: Some HOT family disputes: A critical review of The Consciousness Paradox by Rocco Gennaro	2015			Philosophical Psychology		28	3	434-448	Pereplyotchik, D.	https://www.scopus.com/inward/record.uri?eid=2-s2.0-84922151317&doi=10.1080%2f09515089.2013.838817&partnerID=40&md5=ce341314d5f3d26e5af340f15b6d3201					Export Date: 21 May 2025; Cited By: 9 | RAYYAN-INCLUSION: {"Mika"=>"Excluded"} | RAYYAN-LABELS: The main concern is not dental anxiety.	10.1080/09515089.2013.838817	Consciousness;Higher-Order Thoughts;Misrepresentation
rayyan-243326877	Molar incisor hypomineralization: A survey of members of the Australian and New Zealand society of paediatric dentistry	2008			Australian Dental Journal		53	2	160-166	Crombie, F.A. and Manton, D.J. and Weerheijm, K.L. and Kilpatrick, N.M.	https://www.scopus.com/inward/record.uri?eid=2-s2.0-44249107597&doi=10.1111%2fj.1834-7819.2008.00026.x&partnerID=40&md5=f1570b635c87e8b45bbb93852abc24e9					Export Date: 21 May 2025; Cited By: 66 | RAYYAN-INCLUSION: {"Mika"=>"Excluded"} | RAYYAN-LABELS: The main concern is not dental anxiety.	10.1111/j.1834-7819.2008.00026.x	Dental enamel;Hypomineralization;Knowledge;MIH;Attitude of Health Personnel;Australia;Composite Resins;Crowns;Dental Assistants;Dental Restoration, Permanent;Education, Dental, Graduate;General Practice, Dental;Glass Ionomer Cements;Humans;Incisor;Molar;New Zealand;Orthodontics;Pediatric Dentistry;Specialties, Dental;Tooth Demineralization;glass ionomer;resin;Australia;dental assistant;dental edu…
rayyan-243326878	Changing concepts of positive patient communication in dentistry and orthodontics: South Indian perspective	2013			Journal of Pharmacy and Bioallied Sciences		5		S109-S112	Anbuselvan, G.J. and Raja, S. and Vilvanathan, P. and Megabob, N. and Prabhakar, K.	https://www.scopus.com/inward/record.uri?eid=2-s2.0-84879745085&doi=10.4103%2f0975-7406.113308&partnerID=40&md5=556c420b8517e8b42c57752ca087281a					Export Date: 21 May 2025; Cited By: 8 | RAYYAN-INCLUSION: {"Mika"=>"Excluded"} | RAYYAN-LABELS: The main concern is not dental anxiety.	10.4103/0975-7406.113308	Communication;dentistry;orthodontics;patient;anamnesis;clinical decision making;communication skill;dental anxiety;dental procedure;dentist;doctor patient relation;human;India;integrated health care system;interdisciplinary communication;medical ethics;medical research;orthodontics;patient autonomy;patient care;patient decision making;patient education;patient satisfaction;physician attitude;prev…
rayyan-243326879	Evidence-based dentistry: Analysis of dental anxiety scales for children	2012			British Dental Journal		212	5	219-222	Al-Namankany, A. and De Souza, M. and Ashley, P.	https://www.scopus.com/inward/record.uri?eid=2-s2.0-84858187396&doi=10.1038%2fsj.bdj.2012.174&partnerID=40&md5=b6ee973d8155b21f8a99edde0a35f0a6					Export Date: 21 May 2025; Cited By: 55 | RAYYAN-INCLUSION: {"Mika"=>"Excluded"} | RAYYAN-LABELS: prevalence	10.1038/sj.bdj.2012.174	Adolescent;Child;Child, Preschool;Dental Anxiety;Evidence-Based Dentistry;Humans;Pediatric Dentistry;Reproducibility of Results;Research Design;adolescent;child;classification;dental anxiety;dentistry;evidence based dentistry;human;methodology;preschool child;reproducibility;review;standard;validation study
rayyan-243326882	Heart diseases and oral health: Talking with patients	2007			Journal of Esthetic and Restorative Dentistry		19	4	233-234	Ritter, A.V. and Southerland, J.	https://www.scopus.com/inward/record.uri?eid=2-s2.0-34547297960&doi=10.1111%2fj.1708-8240.2007.00107.x&partnerID=40&md5=d78dfce5346bd800fa787f50fcc41d78					Export Date: 21 May 2025; Cited By: 0 | RAYYAN-INCLUSION: {"Mika"=>"Excluded"} | RAYYAN-LABELS: The main concern is not dental anxiety.	10.1111/j.1708-8240.2007.00107.x	Dental Anxiety;Dental Care;Endocarditis, Bacterial;Heart Diseases;Humans;Oral Health;bacterial endocarditis;dental anxiety;dental care;health;heart disease;human;review
rayyan-243326884	Dentists'views on fearful patients. Problems and promises	2012			Swedish Dental Journal		36	2	79-89	Brahm, C.-O. and Lundgren, J. and Carlsson, S.G. and Nilsson, P. and Corbeil, J. and Hägglin, C.	https://www.scopus.com/inward/record.uri?eid=2-s2.0-84863813203&partnerID=40&md5=be3c5cfd2e39675da677be230bbe242a					Export Date: 21 May 2025; Cited By: 43 | RAYYAN-INCLUSION: {"Mika"=>"Excluded"} | RAYYAN-LABELS: The main concern is not dental anxiety.		Attitudes;Dental fear;Dentist;Experiences;Stress;Adult;Aged;Attitude of Health Personnel;Attitude to Health;Dental Anxiety;Dental Care;Dentists;Education, Dental;European Union;Female;Foreign Professional Personnel;Humans;Male;Middle Aged;Occupational Diseases;Public Health Dentistry;Self Efficacy;Stress, Psychological;Sweden;Young Adult;adult;aged;attitude to health;comparative study;dental anxi…
rayyan-243326887	Interpreting pain as 'catastrophic' makes it worse: The neurological basis	2013			Journal of Dental Research		92	2	107-108	Newton, J.T.	https://www.scopus.com/inward/record.uri?eid=2-s2.0-84872373305&doi=10.1177%2f0022034512470138&partnerID=40&md5=351befa3c45fac87982223625043f26d					Export Date: 21 May 2025; Cited By: 2 | RAYYAN-INCLUSION: {"Mika"=>"Excluded"} | RAYYAN-LABELS: The main concern is not dental anxiety.	10.1177/0022034512470138	behavioral science;dental fear;dental public health;neuroscience/neurobiology;psychology;psychosocial factors;Catastrophization;Dental Anxiety;Dental Care;Female;Humans;Male;Pain;Stress, Psychological;catastrophizing;dental anxiety;dental procedure;female;human;male;mental stress;pain;psychological aspect;review
rayyan-243326891	The media and the murder house	2010			New Zealand Dental Journal		106	1	7-12	Cartwright, S.	https://www.scopus.com/inward/record.uri?eid=2-s2.0-84856001514&partnerID=40&md5=bd0984d229ede6d63840d6eaad68d704					Export Date: 21 May 2025; Cited By: 2 | RAYYAN-INCLUSION: {"Mika"=>"Excluded"} | RAYYAN-LABELS: The main concern is not dental anxiety.
rayyan-243326892	Ozone, bacterial biofilm and dental caries - A review of literature	2012			Current Issues in Pharmacy and Medical Sciences		25	3	250-252	Sikorska-Jaroszyńska, M.H.J. and Mielnik-Błaszczak, M. and Krawczyk, D. and Wróbel, R. and Błaszczak, J.	https://www.scopus.com/inward/record.uri?eid=2-s2.0-84877801292&doi=10.12923%2fj.2084-980X%2f25.3%2fa.06&partnerID=40&md5=7a625857d01ed5ec2c6f82a1da03c375					Export Date: 21 May 2025; Cited By: 0 | RAYYAN-INCLUSION: {"Mika"=>"Excluded"} | RAYYAN-LABELS: The main concern is not dental anxiety.	10.12923/j.2084-980X/25.3/a.06	Caries;Dental prophylaxis;Ozone;Ozone therapy;ozone;antibacterial activity;biofilm;demineralization;dental anxiety;dental caries;human;Lactobacillus acidophilus;nonhuman;ozone therapy;review;Streptococcus mutans;tooth plaque
rayyan-243326894	A systematic review of the impact of parental socio-economic status and home environment characteristics on children's oral health related quality of life	2014			Health and Quality of Life Outcomes		12	1		Kumar, S. and Kroon, J. and Lalloo, R.	https://www.scopus.com/inward/record.uri?eid=2-s2.0-84897526768&doi=10.1186%2f1477-7525-12-41&partnerID=40&md5=25a1e807622959b2a15a0714f7e11750					Export Date: 21 May 2025; Cited By: 156 | RAYYAN-INCLUSION: {"Mika"=>"Excluded"} | RAYYAN-LABELS: The main concern is not dental anxiety.	10.1186/1477-7525-12-41	Children;Home environment;Oral health related quality of life;Socio-economic status;Child;Child, Preschool;Educational Status;Family Characteristics;Humans;Income;Oral Health;Parents;Quality of Life;Socioeconomic Factors;alcohol;alcohol consumption;child health;crowding (area);demography;dental anxiety;dental health;drug use;education;health behavior;health literacy;home environment;human;income;…
rayyan-243326898	Hypnosis in the treatment of anxiety- and stress-related disorders	2010			Expert Review of Neurotherapeutics		10	2	263-273	Hammond, D.C.	https://www.scopus.com/inward/record.uri?eid=2-s2.0-76249115583&doi=10.1586%2fern.09.140&partnerID=40&md5=5e7ba122a7a6b1f4ef2447cc0ec06bd5					Export Date: 21 May 2025; Cited By: 108 | RAYYAN-INCLUSION: {"Mika"=>"Excluded"} | RAYYAN-LABELS: Management	10.1586/ern.09.140	Anxiety;Hypnosis;Procedural anxiety;Self-hypnosis;Stress management;Anxiety Disorders;Clinical Trials as Topic;Humans;Hypnosis;Self Care;Stress, Psychological;alfentanil;analgesic agent;anxiolytic agent;diazepam;methohexital;midazolam;narcotic analgesic agent;pethidine;promethazine;anticipatory anxiety;anxiety;anxiety disorder;burn;cancer patient;clinical effectiveness;clinical trial;cognitive th…
rayyan-243326899	Caring for the person with special needs: A rewarding professional responsibility	2007			General Dentistry		55	6	502-505	Horbelt, C.V.	https://www.scopus.com/inward/record.uri?eid=2-s2.0-35948977329&partnerID=40&md5=109f6e76dde88ab0dfb1b4900a611346					Export Date: 21 May 2025; Cited By: 0 | RAYYAN-INCLUSION: {"Mika"=>"Excluded"} | RAYYAN-LABELS: The main concern is not dental anxiety.		Caregivers;Dental Anxiety;Dental Care for Disabled;Humans;Patient Compliance;caregiver;dental anxiety;dental care;human;methodology;patient compliance;review
rayyan-243326900	A successful approach to the management of children: Part 3	2005			Dentistry Today		24	5	106-109	Berman, M.H.	https://www.scopus.com/inward/record.uri?eid=2-s2.0-21444446375&partnerID=40&md5=a6074aad7852a54a6fa028d621c10443					Export Date: 21 May 2025; Cited By: 0 | RAYYAN-INCLUSION: {"Mika"=>"Excluded"} | RAYYAN-LABELS: The main concern is not dental anxiety.		Child Behavior;Child, Preschool;Dental Anxiety;Dental Care for Children;Dentist-Patient Relations;Humans;Parents;Reinforcement (Psychology);Trust;article;child behavior;dental anxiety;dental care;doctor patient relation;human;methodology;parent;preschool child;psychological aspect;reinforcement;trust
rayyan-243326902	Dental anesthesia for patients with special needs	2012			Acta Anaesthesiologica Taiwanica		50	3	122-125	Wang, Y.-C. and Lin, I.-H. and Huang, C.-H. and Fan, S.-Z.	https://www.scopus.com/inward/record.uri?eid=2-s2.0-84871447014&doi=10.1016%2fj.aat.2012.08.009&partnerID=40&md5=d7e8c8f1f80931ea789046ceef119f80					Export Date: 21 May 2025; Cited By: 44 | RAYYAN-INCLUSION: {"Mika"=>"Excluded"} | RAYYAN-LABELS: The main concern is not dental anxiety.	10.1016/j.aat.2012.08.009	Anesthesia, dental;Dental care for disabled;Sedation;anesthetic agent;airway obstruction;anesthesia level;article;autism;cerebral palsy;dental anesthesia;dental anxiety;dental assistant;dentist;disabled person;Down syndrome;epilepsy;general anesthesia;home care;human;medical history;nausea and vomiting;patient selection;phobia;sedation;teamwork
rayyan-243326905	Anxiety Control in the Dental Patient	2012			Dental Clinics of North America		56	1	1-16	Ogle, O.E. and Hertz, M.B.	https://www.scopus.com/inward/record.uri?eid=2-s2.0-82155193047&doi=10.1016%2fj.cden.2011.06.001&partnerID=40&md5=4c263c8d423dc34945c6177bd58be496					Export Date: 21 May 2025; Cited By: 18 | RAYYAN-INCLUSION: {"Mika"=>"Excluded"} | RAYYAN-LABELS: Management	10.1016/j.cden.2011.06.001	Anxiolysis;Halcion;Nitrous oxide;Oral benzodiazepines;Oral sedation;Triazolam;Adult;Anesthesia, Inhalation;Anesthesiology;Anesthetics, Inhalation;Anti-Anxiety Agents;Benzodiazepines;Child;Conscious Sedation;Dental Anxiety;Dental Care;Education, Dental;Humans;Hypnotics and Sedatives;Medical History Taking;Monitoring, Physiologic;Nitrous Oxide;Patient Care Planning;Risk Assessment;United States;anx…
rayyan-243326907	Acupuncture: An alternative therapy in dentistry and its possible applications	2014			Medical Acupuncture		26	6	308-314	Naik, P.N. and Kiran, R.A. and Yalamanchal, S. and Kumar, V.A. and Goli, S. and Vashist, N.	https://www.scopus.com/inward/record.uri?eid=2-s2.0-84918829433&doi=10.1089%2facu.2014.1028&partnerID=40&md5=0dc54b1c08d80d556f71fccfc9609ac7					Export Date: 21 May 2025; Cited By: 45 | RAYYAN-INCLUSION: {"Mika"=>"Excluded"} | RAYYAN-LABELS: Management	10.1089/acu.2014.1028	Acupuncture;Dental Pain and Gag Reflex;Myofacial Pain;Temporomandibular Disorders;Xerostomia;acupuncture;alternative medicine;dental anesthesia;dental anxiety;dentistry;face pain;human;jaw disease;mouth disease;myofascial pain;postoperative pain;randomized controlled trial (topic);Review;systematic review (topic);tooth pain;xerostomia
rayyan-243326908	Psychometric properties of the Modified Dental Anxiety Scale: An independent replication	2005			Community Dental Health		22	1	40-42	Newton, J.T. and Edwards, J.C.	https://www.scopus.com/inward/record.uri?eid=2-s2.0-17144365854&partnerID=40&md5=41923e6b248d12b360b174cd8d5f193b					Export Date: 21 May 2025; Cited By: 52 | RAYYAN-INCLUSION: {"Mika"=>"Excluded"} | RAYYAN-LABELS: prevalence		Dental anxiety;Psychometric properties;Questionnaires;Adult;Analysis of Variance;Dental Anxiety;Female;Humans;Male;Manifest Anxiety Scale;Psychometrics;Questionnaires;Reproducibility of Results;Wales;adult;anxiety;cohort analysis;controlled study;correlation coefficient;dental care;female;health survey;human;male;rating scale;reliability;review;self report;validation process;analysis of variance;…
rayyan-243326910	Uses of hypnosis in dentistry	2016			Journal of Mazandaran University of Medical Sciences		25	133	352-360	Mehrani, J. and Poorasghar, M.	https://www.scopus.com/inward/record.uri?eid=2-s2.0-84957630396&partnerID=40&md5=bfdf51b107e0f33a73e290d37b73e214					Export Date: 21 May 2025; Cited By: 1 | RAYYAN-INCLUSION: {"Mika"=>"Excluded"} | RAYYAN-LABELS: Management		Dental anxiety;Dentistry;Hypnosis;dentistry;hypnosis;psychology;theoretical model
rayyan-243326911	Overview of paediatric dental sedation: 2. Nitrous oxide/oxygen inhalation sedation	2013			Dental Update		40	10	822-829	Wilson, K.E.	https://www.scopus.com/inward/record.uri?eid=2-s2.0-84892375545&doi=10.12968%2fdenu.2013.40.10.822&partnerID=40&md5=d26b78b65b404474f2b6e0170f1647f0					Export Date: 21 May 2025; Cited By: 11 | RAYYAN-INCLUSION: {"Mika"=>"Excluded"} | RAYYAN-LABELS: Management	10.12968/denu.2013.40.10.822	Anesthesia, Dental;Anesthetics, Inhalation;Checklist;Child;Conscious Sedation;Dental Anxiety;Dental Care for Children;Dentist-Patient Relations;Humans;Nitrous Oxide;Oxygen;inhalation anesthetic agent;nitrous oxide;oxygen;checklist;child;conscious sedation;dental anesthesia;dental anxiety;dental procedure;doctor patient relation;drug contraindication;equipment;human;methodology;review
rayyan-243326912	Why intravenous moderate sedation should be taught in graduate endodontic programs	2012			Journal of Dental Education		76	3	288-290	Montagnese, T.A.	https://www.scopus.com/inward/record.uri?eid=2-s2.0-84857844679&doi=10.1002%2fj.0022-0337.2012.76.3.tb05257.x&partnerID=40&md5=55e0934ba69c530f25118469f36879ae					Export Date: 21 May 2025; Cited By: 6 | RAYYAN-INCLUSION: {"Mika"=>"Excluded"} | RAYYAN-LABELS: Management	10.1002/j.0022-0337.2012.76.3.tb05257.x	Access to care;Dental care access;Endodontics;Endodontics education;Graduate dental education;Moderate sedation;Patient care management;Patients with special needs;Postdoctoral dental education;Accreditation;Anesthesia, Dental;Anesthesia, Intravenous;Anesthesiology;Anesthetics, Intravenous;Conscious Sedation;Dental Anxiety;Dental Care for Disabled;Education, Dental, Graduate;Endodontics;Health Se…
rayyan-243326913	Revisiting comfort: Strategies observed in the direct observation study	2007			General Dentistry		55	5	420-425	Abbe, M. and Sudano Jr., J.J. and Demko, C.A. and Victoroff, K.Z. and Williams, K. and Lalumandier, J.A. and Wotman, S.	https://www.scopus.com/inward/record.uri?eid=2-s2.0-34548598463&partnerID=40&md5=2ff8c38be00b7e7ff5b1a82e3575fedf					Export Date: 21 May 2025; Cited By: 2 | RAYYAN-INCLUSION: {"Mika"=>"Excluded"} | RAYYAN-LABELS: The main concern is not dental anxiety.		Adult;Attitude of Health Personnel;Child;Communication;Dental Anxiety;Dentist's Practice Patterns;Dentist-Patient Relations;Humans;Patient Satisfaction;Trust;adult;child;clinical practice;dental anxiety;doctor patient relation;health personnel attitude;human;interpersonal communication;patient satisfaction;review;trust
rayyan-243326914	Dental anxiety - a joint interest for dentists and psychologists	2013			European Journal of Oral Sciences		121	3	221-224	Carlsson, S.G. and Wide Boman, U. and Lundgren, J. and Hakeberg, M.	https://www.scopus.com/inward/record.uri?eid=2-s2.0-84877642758&doi=10.1111%2feos.12046&partnerID=40&md5=57cc58bc00ccb26a1872addb856adace					Export Date: 21 May 2025; Cited By: 14 | RAYYAN-INCLUSION: {"Mika"=>"Included"}	10.1111/eos.12046	Behavioral science;Dental anxiety;Interdisciplinary research;Dental Anxiety;Dental Research;Desensitization, Psychologic;Humans;Sweden;behavior therapy;dental anxiety;dental research;human;review;Sweden
rayyan-243326915	Dental neglect in children	2012			Paediatrics and Child Health (United Kingdom)		22	11	476-482	Harris, J.	https://www.scopus.com/inward/record.uri?eid=2-s2.0-84870338619&doi=10.1016%2fj.paed.2012.06.005&partnerID=40&md5=6f5a0161d68359c8ad3411e45654f4ef					Export Date: 21 May 2025; Cited By: 6 | RAYYAN-INCLUSION: {"Mika"=>"Excluded"} | RAYYAN-LABELS: The main concern is not dental anxiety.	10.1016/j.paed.2012.06.005	Child abuse;Child neglect;Child welfare;Dental care for children;Dental caries;Dental decay;Prevention;analgesic agent;antibiotic agent;brace;child health care;chronic periodontitis;clinical practice;dental anxiety;dental caries;dental health;dental procedure;dental surgery;differential diagnosis;follow up;gingivitis;human;malocclusion;mouth hygiene;patient referral;periodontal disease;review;soc…
rayyan-243326916	Oral health: Role of chewing gum	2011			Brunei International Medical Journal		7	3	130-138	Manikandan, P. and Ventatachalam, M. and Kumar, R.R.R.	https://www.scopus.com/inward/record.uri?eid=2-s2.0-84863415674&partnerID=40&md5=b403d4a45efb7eaa6b2081f12ade9c8b					Export Date: 21 May 2025; Cited By: 3 | RAYYAN-INCLUSION: {"Mika"=>"Excluded"} | RAYYAN-LABELS: The main concern is not dental anxiety.		Chewing gum;Dental caries;Oral diseases;Oral health
rayyan-243326923	Psychological interventions for reducing dental anxiety in children	2009			Cochrane Database of Systematic Reviews			2		Al-Moammar, K. and Cash, A. and Donaldson, N. and McDonald, F. and Newton, T.	https://www.scopus.com/inward/record.uri?eid=2-s2.0-70349162943&doi=10.1002%2f14651858.CD007691&partnerID=40&md5=6cfa28f4dcb871691aa7418c5c017a26					Export Date: 21 May 2025; Cited By: 2 | RAYYAN-INCLUSION: {"Mika"=>"Excluded"} | RAYYAN-LABELS: Management	10.1002/14651858.CD007691	anxiety disorder;dental anxiety;dentistry;human;prevalence;psychological aspect;review
rayyan-243326924	Parents' dental anxiety and oral health literacy: Effects on parents' and children's oral health-related experiences	2014			Journal of Public Health Dentistry		74	3	195-201	Shin, W.K. and Braun, T.M. and Inglehart, M.R.	https://www.scopus.com/inward/record.uri?eid=2-s2.0-84908230339&doi=10.1111%2fjphd.12046&partnerID=40&md5=6f9fe24d233ec9311c67f7de7b56bff3					Export Date: 21 May 2025; Cited By: 39 | RAYYAN-INCLUSION: {"Mika"=>"Excluded"} | RAYYAN-LABELS: その他 | USER-NOTES: {"Mika"=>["レビューでない"]}	10.1111/jphd.12046	dental fear;dental visits;oral health;oral health literacy;parents;Adult;Child;Dental Anxiety;Female;Health Literacy;Humans;Male;Oral Health;Parents;adult;child;dental anxiety;female;health;health literacy;human;male;parent;psychology
rayyan-243326925	Dental Patients with Major Depressive Disorder	2014			Current Oral Health Reports		1	3	153-160	Hexem, K. and Ehlers, R. and Gluch, J. and Collins, R.	https://www.scopus.com/inward/record.uri?eid=2-s2.0-85100622496&doi=10.1007%2fs40496-014-0020-0&partnerID=40&md5=88cc30c3cc6fec680ae6d11a5a95e474					Export Date: 21 May 2025; Cited By: 2 | RAYYAN-INCLUSION: {"Mika"=>"Excluded"} | RAYYAN-LABELS: The main concern is not dental anxiety.	10.1007/s40496-014-0020-0	Behavioral symptoms;Dental anxiety;Dental Care;Dental Health Services;Depression;Oral Health;Oral Hygiene;Oral Medicine;Stress, Psychological
rayyan-243326926	The management of dental anxiety: Time for a sense of proportion?	2012			British Dental Journal		213	6	271-274	Newton, T. and Asimakopoulou, K. and Daly, B. and Scambler, S. and Scott, S.	https://www.scopus.com/inward/record.uri?eid=2-s2.0-84866676225&doi=10.1038%2fsj.bdj.2012.830&partnerID=40&md5=4e016b8bd630b353367ef1258fcd811e					Export Date: 21 May 2025; Cited By: 69 | RAYYAN-INCLUSION: {"Mika"=>"Excluded"} | RAYYAN-LABELS: Management	10.1038/sj.bdj.2012.830	Adolescent;Adult;Child;Child, Preschool;Cognitive Therapy;Dental Anxiety;Dental Care;Dentist-Patient Relations;Fear;Humans;adolescent;adult;child;cognitive therapy;dental anxiety;dental procedure;doctor patient relation;fear;human;methodology;preschool child;review
rayyan-243326927	A systematic map of systematic reviews in pediatric dentistry - What do we really know?	2015			PLoS ONE		10	2		Mejàre, I.A. and Klingberg, G. and Mowafi, F.K. and Stecksén-Blicks, C. and Twetman, S.H.A. and Tranæus, S.H.	https://www.scopus.com/inward/record.uri?eid=2-s2.0-84923792933&doi=10.1371%2fjournal.pone.0117537&partnerID=40&md5=00d513b237fda88c1b150d2b3525242e					Export Date: 21 May 2025; Cited By: 83 | RAYYAN-INCLUSION: {"Mika"=>"Excluded"} | RAYYAN-LABELS: The main concern is not dental anxiety.	10.1371/journal.pone.0117537	Child;Dental Anxiety;Dental Caries;Humans;Pediatric Dentistry;Review Literature as Topic;fissure sealant;resin;toothpaste;adolescent;child;childhood obesity;chronic disease;cost effectiveness analysis;dental anxiety;dental caries;dental research;dentistry;developmental disorder;human;periodontal disease;Review;risk assessment;systematic review;tooth disease;tooth injury;tooth malformation;dental …
rayyan-243326929	Current state of sedation/analgesia care in dentistry	2007			Current Opinion in Anaesthesiology		20	4	384-387	Leitch, J. and Macpherson, A.	https://www.scopus.com/inward/record.uri?eid=2-s2.0-34447324645&doi=10.1097%2fACO.0b013e32825ea2a4&partnerID=40&md5=63820ec452ea90b733ef186263e0fe97					Export Date: 21 May 2025; Cited By: 17 | RAYYAN-INCLUSION: {"Mika"=>"Excluded"} | RAYYAN-LABELS: Management	10.1097/ACO.0b013e32825ea2a4	Conscious sedation;Dentistry;Propofol;Anesthesia, Dental;Conscious Sedation;Dental Anxiety;Dentistry;Dexmedetomidine;Humans;Hypnotics and Sedatives;Midazolam;Pain;Patient Satisfaction;Propofol;adrenalin;benzodiazepine derivative;dexmedetomidine;fentanyl;midazolam;nitrous oxide;propofol;analgesia;bradycardia;clinical trial;dental anxiety;dental care;dental practice;dentistry;general anesthesia;hea…
rayyan-243326932	Clinical applications of extra-oral periapical radiography	2012			Dental Hypotheses		3	4	147-149	Reddy, S.S. and Kaushik, A. and Reddy, S.R. and Agarwal, K.	https://www.scopus.com/inward/record.uri?eid=2-s2.0-84875480292&doi=10.4103%2f2155-8213.106839&partnerID=40&md5=2d29b7169da4863625e2114e8d76276c					Export Date: 21 May 2025; Cited By: 2 | RAYYAN-INCLUSION: {"Mika"=>"Excluded"} | RAYYAN-LABELS: The main concern is not dental anxiety.	10.4103/2155-8213.106839	Beam aiming device;dental phobia;exaggerated gag reflex;extra-oral radiographs;periapical radiograph
rayyan-243326935	General and dental anxiety - Their correlation and prevalence based on literature	2013			Journal of Stomatology		66	2	256-269	Olszewska-Czyz, I. and Chomyszyn-Gajewska, M.	https://www.scopus.com/inward/record.uri?eid=2-s2.0-84874765086&doi=10.5604%2f00114553.1035090&partnerID=40&md5=8300191994ee5d8b5730d9fb602fddc4					Export Date: 21 May 2025; Cited By: 3 | RAYYAN-INCLUSION: {"Mika"=>"Excluded"} | RAYYAN-LABELS: diagnose,Management,prevalence	10.5604/00114553.1035090	Dental anxiety;General anxiety;Stress
